# Supplementary material for: Assessing the female urogenital-rectal axis microbiome: focus on endometriosis and recurrent implantation failure
Source: Reprod Biol Endocrinol. 2026 Jul 21;24:75. doi: 10.1186/s12958-026-01595-0 (PMC13390397; doi:10.1186/s12958-026-01595-0)
Supplement: Supplementary file 1 — Supplementary Material 1: Supplementary Table S1. List of taxa identified at each of the study sites. Supplementary Table S2. Pairwise PERMANOVA results evaluating beta-diversity dissimilarities between groups, with covariates included in the model. Supplementary Table S3. Differential abundance analysis between body sites. Microbial taxa with a relative abundance > 0.01% were compared between groups using metagenomeSeq, which employs a zero-inflated Gaussian model to handle sparsity and variability in microbiome count data. Supplementary Table S4. Comparisons between vagina, cervix and uterus for each patient based on Bray-Curtis distance. Supplementary Table S5. Differential abundance analysis between body sites in sensitivity analysis. Microbial taxa with a relative abundance > 0.01% were compared between groups using metagenomeSeq, which employs a zero-inflated Gaussian model to handle sparsity and variability in microbiome count data. Supplementary Table S6. Differential abundance analysis between groups (endometriosis, RIF (recurrent implantation failure), and male factor) in vagina. Microbial taxa with a relative abundance > 0.01% were compared between groups using metagenomeSeq, which employs a zero-inflated Gaussian model to handle sparsity and variability in microbiome count data. Supplementary Table S7. Differential abundance analysis between groups (endometriosis, RIF (recurrent implantation failure), and male factor) in cervix. Microbial taxa with a relative abundance > 0.01% were compared between groups using metagenomeSeq, which employs a zero-inflated Gaussian model to handle sparsity and variability in microbiome count data. Supplementary Table S8. Differential abundance analysis between groups (endometriosis, RIF (recurrent implantation failure), and male factor) in uterus. Microbial taxa with a relative abundance > 0.01% were compared between groups using metagenomeSeq, which employs a zero-inflated Gaussian model to handle sparsity and variabilit [file 12958_2026_1595_MOESM1_ESM.zip › Supplementary_Table_S12.xlsx]

## Sheet: Vagina_MF_vs_RIF
treatment_1	treatment_2	log2_median_ratio	median_diff	mean_diff	wilcox_p_value	adjusted_p_value	taxon_name
MALE_FACTOR	RIF	0	0	0	0.276656	0.531356	Bacteria
MALE_FACTOR	RIF	2.35995	0.00121809	0.0479453	0.334696	0.612739	Actinobacteriota
MALE_FACTOR	RIF	4.03781	0.000633005	-0.00357584	0.175933	0.474972	Bacteroidota
MALE_FACTOR	RIF	0	0	0.0007188	0.0952733	0.474972	Campylobacterota
MALE_FACTOR	RIF	-0.00314504	-0.00217605	-0.0563082	0.169585	0.474972	Firmicutes
MALE_FACTOR	RIF	0	0	0.0108093	0.195003	0.474972	Fusobacteriota
MALE_FACTOR	RIF	0	0	-0.000469011	0.75212	0.833389	Proteobacteria
MALE_FACTOR	RIF	0	0	0.000346936	0.215896	0.474972	Spirochaetota
MALE_FACTOR	RIF	0	0	0.00053266	0.215896	0.474972	Synergistota
MALE_FACTOR	RIF	2.35995	0.00121809	0.0312397	0.334696	0.612739	Actinobacteria
MALE_FACTOR	RIF	0	0	0.0167056	0.248941	0.502032	Coriobacteriia
MALE_FACTOR	RIF	4.03781	0.000633005	-0.00357584	0.175933	0.474972	Bacteroidia
MALE_FACTOR	RIF	0	0	0.0007188	0.0952733	0.474972	Campylobacteria
MALE_FACTOR	RIF	-0.000409094	-0.000282595	-0.0671332	0.487589	0.748315	Bacilli
MALE_FACTOR	RIF	-0.229482	-0.000101555	0.0072159	0.992073	0.992073	Clostridia
MALE_FACTOR	RIF	0	0	0.0036091	0.538045	0.748315	Negativicutes
MALE_FACTOR	RIF	0	0	0.0108093	0.195003	0.474972	Fusobacteriia
MALE_FACTOR	RIF	0	0	-0.000469011	0.75212	0.833389	Gammaproteobacteria
MALE_FACTOR	RIF	0	0	0.000346936	0.215896	0.474972	Spirochaetia
MALE_FACTOR	RIF	0	0	0.00053266	0.215896	0.474972	Synergistia
MALE_FACTOR	RIF	0	0	0.000421649	0.0407719	0.474972	Actinomycetales
MALE_FACTOR	RIF	0.624934	7.83307e-05	0.0308786	0.507267	0.748315	Bifidobacteriales
MALE_FACTOR	RIF	0	0	-6.06226e-05	0.203644	0.474972	Corynebacteriales
MALE_FACTOR	RIF	0	0	0.0167056	0.248941	0.502032	Coriobacteriales
MALE_FACTOR	RIF	4.03781	0.000633005	-0.00386419	0.175933	0.474972	Bacteroidales
MALE_FACTOR	RIF	0	0	0.000288351	0.397489	0.663965	Cytophagales
MALE_FACTOR	RIF	0	0	0.0007188	0.0952733	0.474972	Campylobacterales
MALE_FACTOR	RIF	-0.00136826	-0.000944657	-0.0657552	0.463403	0.737786	Lactobacillales
MALE_FACTOR	RIF	0	0	-0.0014805	0.531558	0.748315	Mycoplasmatales
MALE_FACTOR	RIF	#NUM!	0.000253633	0.000102574	0.100058	0.474972	Staphylococcales
MALE_FACTOR	RIF	0	0	-0.000815863	0.183765	0.474972	Clostridiales
MALE_FACTOR	RIF	0	0	0.000300546	0.679585	0.82249	Lachnospirales
MALE_FACTOR	RIF	0	0	0.000450652	0.686541	0.82249	Oscillospirales
MALE_FACTOR	RIF	0	0	0.00037203	0.215896	0.474972	Peptococcales
MALE_FACTOR	RIF	2.66853	0.000309114	0.00690854	0.228861	0.49448	Peptostreptococcales-Tissierellales
MALE_FACTOR	RIF	0	0	0.0036091	0.538045	0.748315	Veillonellales-Selenomonadales
MALE_FACTOR	RIF	0	0	0.0108093	0.195003	0.474972	Fusobacteriales
MALE_FACTOR	RIF	0	0	4.87967e-06	0.721783	0.833389	Burkholderiales
MALE_FACTOR	RIF	0	0	-0.000242596	0.757626	0.833389	Enterobacterales
MALE_FACTOR	RIF	0	0	-0.000231295	0.598745	0.810277	Pseudomonadales
MALE_FACTOR	RIF	0	0	0.000346936	0.215896	0.474972	Spirochaetales
MALE_FACTOR	RIF	0	0	0.00053266	0.215896	0.474972	Synergistales
MALE_FACTOR	RIF	0	0	0.000421649	0.0407719	0.474972	Actinomycetaceae
MALE_FACTOR	RIF	0.624934	7.83307e-05	0.0308786	0.507267	0.748315	Bifidobacteriaceae
MALE_FACTOR	RIF	0	0	-6.06226e-05	0.203644	0.474972	Corynebacteriaceae
MALE_FACTOR	RIF	0	0	0.0162044	0.259495	0.506434	Atopobiaceae
MALE_FACTOR	RIF	0	0	0.00050126	0.122831	0.474972	Eggerthellaceae
MALE_FACTOR	RIF	0	0	0.00172104	0.215896	0.474972	Muribaculaceae
MALE_FACTOR	RIF	0	0	0.00446741	0.0500321	0.474972	Porphyromonadaceae
MALE_FACTOR	RIF	4.03781	0.000633005	-0.0104131	0.234793	0.49448	Prevotellaceae
MALE_FACTOR	RIF	0	0	0.000360411	0.215896	0.474972	Rikenellaceae
MALE_FACTOR	RIF	0	0	0.000288351	0.397489	0.663965	Cyclobacteriaceae
MALE_FACTOR	RIF	0	0	0.0007188	0.0952733	0.474972	Campylobacteraceae
MALE_FACTOR	RIF	0	0	0.000118574	0.835425	0.887399	Aerococcaceae
MALE_FACTOR	RIF	-0.00166158	-0.00114701	-0.0420092	0.645997	0.82249	Lactobacillaceae
MALE_FACTOR	RIF	0	0	-0.0238646	0.662373	0.82249	Streptococcaceae
MALE_FACTOR	RIF	0	0	-0.0014805	0.531558	0.748315	Mycoplasmataceae
MALE_FACTOR	RIF	0	0	4.1726e-05	0.686541	0.82249	Gemellaceae
MALE_FACTOR	RIF	#NUM!	0.000108762	6.08483e-05	0.167767	0.474972	Staphylococcaceae
MALE_FACTOR	RIF	0	0	-0.000815863	0.183765	0.474972	Clostridiaceae
MALE_FACTOR	RIF	0	0	0.000300546	0.679585	0.82249	Lachnospiraceae
MALE_FACTOR	RIF	0	0	0.000450652	0.686541	0.82249	Hungateiclostridiaceae
MALE_FACTOR	RIF	0	0	0.00037203	0.215896	0.474972	Peptococcaceae
MALE_FACTOR	RIF	2.66853	0.000309114	0.00652609	0.213339	0.474972	Family_XI
MALE_FACTOR	RIF	0	0	0.000382454	0.908352	0.931446	Peptostreptococcaceae
MALE_FACTOR	RIF	0	0	0.0036091	0.538045	0.748315	Veillonellaceae
MALE_FACTOR	RIF	0	0	0.00221301	0.032001	0.474972	Fusobacteriaceae
MALE_FACTOR	RIF	0	0	0.00859632	0.935457	0.951179	Leptotrichiaceae
MALE_FACTOR	RIF	0	0	4.87967e-06	0.721783	0.833389	Neisseriaceae
MALE_FACTOR	RIF	0	0	-0.000242596	0.757626	0.833389	Enterobacteriaceae
MALE_FACTOR	RIF	0	0	-7.42707e-05	0.406061	0.663965	Moraxellaceae
MALE_FACTOR	RIF	0	0	-0.000157024	0.568007	0.78101	Pseudomonadaceae
MALE_FACTOR	RIF	0	0	0.000346936	0.215896	0.474972	Spirochaetaceae
MALE_FACTOR	RIF	0	0	0.00053266	0.215896	0.474972	Synergistaceae
MALE_FACTOR	RIF	0	0	0.000421649	0.0407719	0.474972	Mobiluncus
MALE_FACTOR	RIF	0	0	0	#NUM!	#NUM!	Alloscardovia
MALE_FACTOR	RIF	0	0	-0.0319681	0.0488052	0.474972	Bifidobacterium
MALE_FACTOR	RIF	#NUM!	0.000222815	0.0628467	0.133365	0.474972	Gardnerella
MALE_FACTOR	RIF	0	0	3.70453e-06	0.819285	0.887399	Corynebacteriaceae
MALE_FACTOR	RIF	0	0	-0.00010687	0.446523	0.720391	Corynebacterium
MALE_FACTOR	RIF	0	0	0.000194034	0.339285	0.612739	Lawsonella
MALE_FACTOR	RIF	0	0	0.0162044	0.259495	0.506434	Atopobium
MALE_FACTOR	RIF	0	0	0.00050126	0.122831	0.474972	DNF00809
MALE_FACTOR	RIF	0	0	0.00172104	0.215896	0.474972	Muribaculaceae
MALE_FACTOR	RIF	0	0	0.00213407	0.215896	0.474972	Falsiporphyromonas
MALE_FACTOR	RIF	0	0	0.00233334	0.0500321	0.474972	Porphyromonas
MALE_FACTOR	RIF	#NUM!	8.01213e-05	-0.00227131	0.173387	0.474972	Prevotella
MALE_FACTOR	RIF	0	0	-0.0130442	0.836062	0.887399	Prevotella_7
MALE_FACTOR	RIF	0	0	0.000360411	0.215896	0.474972	Rikenellaceae_RC9_gut_group
MALE_FACTOR	RIF	0	0	0.0007188	0.0952733	0.474972	Campylobacter
MALE_FACTOR	RIF	0	0	0.000118574	0.835425	0.887399	Aerococcus
MALE_FACTOR	RIF	0	0	3.3017e-05	0.501912	0.748315	HT002
MALE_FACTOR	RIF	-0.0230351	-0.0157132	-0.0965072	0.73463	0.833389	Lactobacillus
MALE_FACTOR	RIF	0	0	-0.0238646	0.662373	0.82249	Streptococcus
MALE_FACTOR	RIF	0	0	0.000321254	0.480086	0.748315	Mycoplasma
MALE_FACTOR	RIF	0	0	-0.00180175	0.843995	0.888029	Ureaplasma
MALE_FACTOR	RIF	0	0	4.1726e-05	0.686541	0.82249	Gemella
MALE_FACTOR	RIF	#NUM!	0.000108762	6.08483e-05	0.167767	0.474972	Staphylococcus
MALE_FACTOR	RIF	0	0	-0.000815863	0.183765	0.474972	Clostridium_sensu_stricto_1
MALE_FACTOR	RIF	0	0	-0.000113986	0.406061	0.663965	Howardella
MALE_FACTOR	RIF	0	0	0.000440864	0.215896	0.474972	Moryella
MALE_FACTOR	RIF	0	0	0.000450652	0.686541	0.82249	Fastidiosipila
MALE_FACTOR	RIF	0	0	0.00037203	0.215896	0.474972	Peptococcus
MALE_FACTOR	RIF	0	0	0.000530178	0.602685	0.810277	Anaerococcus
MALE_FACTOR	RIF	0	0	0.000681891	0.0407719	0.474972	Ezakiella
MALE_FACTOR	RIF	0	0	0.00132501	0.39577	0.663965	Fenollaria
MALE_FACTOR	RIF	0	0	0.000137902	0.505108	0.748315	Finegoldia
MALE_FACTOR	RIF	0	0	0.000645501	0.237023	0.49448	Parvimonas
MALE_FACTOR	RIF	0	0	0.00273708	0.0740345	0.474972	Peptoniphilus
MALE_FACTOR	RIF	0	0	0.000468516	0.215896	0.474972	W5053
MALE_FACTOR	RIF	0	0	0.000382454	0.908352	0.931446	Peptostreptococcus
MALE_FACTOR	RIF	0	0	0.000116426	0.884106	0.922214	Dialister
MALE_FACTOR	RIF	0	0	0.00103708	0.307556	0.581473	Megasphaera
MALE_FACTOR	RIF	0	0	0.000477848	0.639233	0.82249	Veillonellaceae
MALE_FACTOR	RIF	0	0	0.00221301	0.032001	0.474972	Fusobacterium
MALE_FACTOR	RIF	0	0	-0.00405928	0.961247	0.969257	Sneathia
MALE_FACTOR	RIF	0	0	4.87967e-06	0.721783	0.833389	Neisseria
MALE_FACTOR	RIF	0	0	-0.000242596	0.757626	0.833389	Escherichia-Shigella
MALE_FACTOR	RIF	0	0	-7.42707e-05	0.406061	0.663965	Acinetobacter
MALE_FACTOR	RIF	0	0	-3.88108e-05	0.406061	0.663965	Pseudomonas
MALE_FACTOR	RIF	0	0	0.000346936	0.215896	0.474972	Treponema
MALE_FACTOR	RIF	0	0	0.00053266	0.215896	0.474972	Jonquetella

## Sheet: Cervix_MF_vs_RIF
treatment_1	treatment_2	log2_median_ratio	median_diff	mean_diff	wilcox_p_value	adjusted_p_value	taxon_name
MALE_FACTOR	RIF	0	0	0	#NUM!	#NUM!	Bacteria
MALE_FACTOR	RIF	-0.00259919	-0.00179164	-0.103009	0.353114	0.507811	Firmicutes
MALE_FACTOR	RIF	0	0	0.00030973	0.122831	0.334926	Spirochaetota
MALE_FACTOR	RIF	2.19884	0.00190861	0.0685859	0.0893216	0.334926	Actinobacteriota
MALE_FACTOR	RIF	1.50878	0.000204016	0.029294	0.262251	0.418282	Bacteroidota
MALE_FACTOR	RIF	-0.42004	-0.000411234	0.00312798	0.836552	0.871168	Proteobacteria
MALE_FACTOR	RIF	0	0	0.000407903	0.307556	0.450883	Cyanobacteria
MALE_FACTOR	RIF	0	0	0.00054473	0.0871951	0.334926	Fusobacteriota
MALE_FACTOR	RIF	0	0	0.000738963	0.191043	0.379074	Campylobacterota
MALE_FACTOR	RIF	0.253479	0.000110048	0.0114336	0.688278	0.781428	Clostridia
MALE_FACTOR	RIF	-0.00199647	-0.00137326	-0.12411	0.580698	0.707141	Bacilli
MALE_FACTOR	RIF	0	0	0.00030973	0.122831	0.334926	Spirochaetia
MALE_FACTOR	RIF	0	0	0.00403773	0.0938168	0.334926	Coriobacteriia
MALE_FACTOR	RIF	1.50878	0.000204016	0.029294	0.262251	0.418282	Bacteroidia
MALE_FACTOR	RIF	0	0	-0.000133253	0.197846	0.379074	Rubrobacteria
MALE_FACTOR	RIF	3.63413	0.00224356	0.0646814	0.0480208	0.334926	Actinobacteria
MALE_FACTOR	RIF	-0.428489	-0.000409512	0.00304263	0.805323	0.868598	Gammaproteobacteria
MALE_FACTOR	RIF	#NUM!	1.29769e-05	0.00966695	0.0584775	0.334926	Negativicutes
MALE_FACTOR	RIF	0	0	0.000407903	0.307556	0.450883	Cyanobacteriia
MALE_FACTOR	RIF	-0.0742044	-1.72233e-06	8.53518e-05	0.94171	0.948134	Alphaproteobacteria
MALE_FACTOR	RIF	0	0	0.00054473	0.0871951	0.334926	Fusobacteriia
MALE_FACTOR	RIF	0	0	0.000738963	0.191043	0.379074	Campylobacteria
MALE_FACTOR	RIF	0	0	0.000279593	0.215896	0.379074	Christensenellales
MALE_FACTOR	RIF	0	0	0.000264076	0.122831	0.334926	Erysipelotrichales
MALE_FACTOR	RIF	0	0	0.00030973	0.122831	0.334926	Spirochaetales
MALE_FACTOR	RIF	0.47262	0.000149946	0.0100357	0.48654	0.622606	Peptostreptococcales-Tissierellales
MALE_FACTOR	RIF	0	0	0.00403773	0.0938168	0.334926	Coriobacteriales
MALE_FACTOR	RIF	2.83261	0.000270396	0.0290683	0.197172	0.379074	Bacteroidales
MALE_FACTOR	RIF	0	0	0.000520508	0.122831	0.334926	Peptococcales
MALE_FACTOR	RIF	0	0	0.000225633	0.895546	0.919915	Flavobacteriales
MALE_FACTOR	RIF	0	0	-0.000133253	0.197846	0.379074	Rubrobacterales
MALE_FACTOR	RIF	0	0	0.000434198	0.166055	0.379074	Lachnospirales
MALE_FACTOR	RIF	0	0	0.00156037	0.0195404	0.334926	Actinomycetales
MALE_FACTOR	RIF	0	0	-0.000226362	0.524345	0.654348	Burkholderiales
MALE_FACTOR	RIF	0	0	0.00011955	0.140184	0.364961	Enterobacterales
MALE_FACTOR	RIF	0	0	0.0020118	0.0714614	0.334926	Corynebacteriales
MALE_FACTOR	RIF	0	0	0.000422184	0.0500321	0.334926	Micrococcales
MALE_FACTOR	RIF	#NUM!	1.29769e-05	0.00966695	0.0584775	0.334926	Veillonellales-Selenomonadales
MALE_FACTOR	RIF	0	0	0.000407903	0.307556	0.450883	Chloroplast
MALE_FACTOR	RIF	0	0	0.000116048	0.422365	0.559448	Rhodobacterales
MALE_FACTOR	RIF	0	0	0.00054473	0.0871951	0.334926	Fusobacteriales
MALE_FACTOR	RIF	-0.00288086	-0.00197978	-0.124359	0.567468	0.696648	Lactobacillales
MALE_FACTOR	RIF	0	0	0.000738963	0.191043	0.379074	Campylobacterales
MALE_FACTOR	RIF	#NUM!	0.000127765	0.00110996	0.389813	0.55011	Staphylococcales
MALE_FACTOR	RIF	-0.443946	-0.000394532	0.00314944	0.984234	0.984234	Pseudomonadales
MALE_FACTOR	RIF	0	0	-0.00112473	0.831783	0.871168	Mycoplasmatales
MALE_FACTOR	RIF	0	0	0.000657743	0.0407719	0.334926	Oscillospirales
MALE_FACTOR	RIF	0	0	-3.06959e-05	0.825321	0.871168	Sphingomonadales
MALE_FACTOR	RIF	0	0	-0.000494105	0.652622	0.763922	Clostridiales
MALE_FACTOR	RIF	#NUM!	0.000577503	0.060687	0.206249	0.379074	Bifidobacteriales
MALE_FACTOR	RIF	0	0	0.000279593	0.215896	0.379074	Christensenellaceae
MALE_FACTOR	RIF	0	0	0.000264076	0.122831	0.334926	Erysipelotrichaceae
MALE_FACTOR	RIF	0	0	0.00030973	0.122831	0.334926	Spirochaetaceae
MALE_FACTOR	RIF	0.47262	0.000149946	0.00990205	0.450474	0.586393	Family_XI
MALE_FACTOR	RIF	0	0	0.000686951	0.0233338	0.334926	Eggerthellaceae
MALE_FACTOR	RIF	0	0	0.0034812	0.00405585	0.306217	Porphyromonadaceae
MALE_FACTOR	RIF	0	0	0.000476665	0.0707699	0.334926	Rikenellaceae
MALE_FACTOR	RIF	0	0	0.000520508	0.122831	0.334926	Peptococcaceae
MALE_FACTOR	RIF	0	0	0.000225633	0.895546	0.919915	Weeksellaceae
MALE_FACTOR	RIF	0	0	-0.000133253	0.197846	0.379074	Rubrobacteriaceae
MALE_FACTOR	RIF	0	0	0.000434198	0.166055	0.379074	Lachnospiraceae
MALE_FACTOR	RIF	0	0	0.00156037	0.0195404	0.334926	Actinomycetaceae
MALE_FACTOR	RIF	0	0	7.07468e-05	0.215896	0.379074	Neisseriaceae
MALE_FACTOR	RIF	0	0	-6.92406e-05	0.312039	0.453056	Pasteurellaceae
MALE_FACTOR	RIF	0	0	0.000682367	0.237023	0.397254	Muribaculaceae
MALE_FACTOR	RIF	0	0	0.000133653	0.721783	0.807328	Peptostreptococcaceae
MALE_FACTOR	RIF	0	0	0.000188791	0.0369744	0.334926	Enterobacteriaceae
MALE_FACTOR	RIF	0	0	0.0020118	0.0714614	0.334926	Corynebacteriaceae
MALE_FACTOR	RIF	0	0	0.000422184	0.0500321	0.334926	Micrococcaceae
MALE_FACTOR	RIF	#NUM!	1.29769e-05	0.00966695	0.0584775	0.334926	Veillonellaceae
MALE_FACTOR	RIF	0	0	0.000407903	0.307556	0.450883	Chloroplast
MALE_FACTOR	RIF	0	0	0.000116048	0.422365	0.559448	Rhodobacteraceae
MALE_FACTOR	RIF	0	0	-0.00121138	0.194181	0.379074	Leptotrichiaceae
MALE_FACTOR	RIF	0	0	0.000356162	0.422365	0.559448	Carnobacteriaceae
MALE_FACTOR	RIF	0	0	-0.000297109	0.376122	0.535796	Comamonadaceae
MALE_FACTOR	RIF	0	0	0.000738963	0.191043	0.379074	Campylobacteraceae
MALE_FACTOR	RIF	0	0	0.000168205	0.0647943	0.334926	Gemellaceae
MALE_FACTOR	RIF	0	0	0.000577286	0.558634	0.691424	Moraxellaceae
MALE_FACTOR	RIF	0	0	-0.00112473	0.831783	0.871168	Mycoplasmataceae
MALE_FACTOR	RIF	0	0	0.000657743	0.0407719	0.334926	Hungateiclostridiaceae
MALE_FACTOR	RIF	-0.46653	-0.000391452	0.00257215	0.787798	0.855809	Pseudomonadaceae
MALE_FACTOR	RIF	0	0	0.00175611	0.307556	0.450883	Fusobacteriaceae
MALE_FACTOR	RIF	0	0	0.000261792	0.237023	0.397254	Aerococcaceae
MALE_FACTOR	RIF	0	0	-3.06959e-05	0.825321	0.871168	Sphingomonadaceae
MALE_FACTOR	RIF	0	0	-0.000494105	0.652622	0.763922	Clostridiaceae
MALE_FACTOR	RIF	-0.00254451	-0.00174824	-0.0931523	0.662892	0.769975	Lactobacillaceae
MALE_FACTOR	RIF	#NUM!	0.000294141	0.0244281	0.174229	0.379074	Prevotellaceae
MALE_FACTOR	RIF	0	0	0.00335078	0.148732	0.374308	Atopobiaceae
MALE_FACTOR	RIF	0	0	0.000941759	0.773792	0.846685	Staphylococcaceae
MALE_FACTOR	RIF	0	0	-0.0318246	0.401082	0.550577	Streptococcaceae
MALE_FACTOR	RIF	#NUM!	0.000577503	0.060687	0.206249	0.379074	Bifidobacteriaceae
MALE_FACTOR	RIF	0	0	0.000279593	0.215896	0.379074	Christensenellaceae_R-7_group
MALE_FACTOR	RIF	0	0	0.000264076	0.122831	0.334926	Bulleidia
MALE_FACTOR	RIF	0	0	0.00030973	0.122831	0.334926	Treponema
MALE_FACTOR	RIF	0	0	0.00041877	0.122831	0.334926	W5053
MALE_FACTOR	RIF	0	0	0.000261629	0.215896	0.379074	CHKCI002
MALE_FACTOR	RIF	0	0	0.000375125	0.0407719	0.334926	Murdochiella
MALE_FACTOR	RIF	0	0	0.000476665	0.0707699	0.334926	Rikenellaceae_RC9_gut_group
MALE_FACTOR	RIF	0	0	0.000520508	0.122831	0.334926	Peptococcus
MALE_FACTOR	RIF	0	0	8.05006e-05	0.941855	0.948134	Cloacibacterium
MALE_FACTOR	RIF	0	0	-0.000133253	0.197846	0.379074	Rubrobacter
MALE_FACTOR	RIF	0	0	0.000501583	0.122831	0.334926	Moryella
MALE_FACTOR	RIF	0	0	0.000343307	0.0407719	0.334926	Actinomyces
MALE_FACTOR	RIF	0	0	7.07468e-05	0.215896	0.379074	Neisseria
MALE_FACTOR	RIF	0	0	-0.00015863	0.446523	0.586305	Conservatibacter
MALE_FACTOR	RIF	0	0	0.000682367	0.237023	0.397254	Muribaculaceae
MALE_FACTOR	RIF	0	0	0.000133653	0.721783	0.807328	Peptostreptococcus
MALE_FACTOR	RIF	0	0	0.000188791	0.0369744	0.334926	Escherichia-Shigella
MALE_FACTOR	RIF	0	0	-6.73846e-05	0.301929	0.450883	Howardella
MALE_FACTOR	RIF	0	0	0.000194144	0.252242	0.414006	Micrococcus
MALE_FACTOR	RIF	0	0	-0.000181298	0.630235	0.755282	Veillonella
MALE_FACTOR	RIF	0	0	0.000145132	0.122831	0.334926	Moheibacter
MALE_FACTOR	RIF	0	0	0.000407903	0.307556	0.450883	Chloroplast
MALE_FACTOR	RIF	0	0	0.000874367	0.0407719	0.334926	Parvimonas
MALE_FACTOR	RIF	0	0	0.00110553	0.215896	0.379074	Falsiporphyromonas
MALE_FACTOR	RIF	0	0	0.000425323	0.0707699	0.334926	DNF00809
MALE_FACTOR	RIF	0	0	0.000356162	0.422365	0.559448	Atopostipes
MALE_FACTOR	RIF	0	0	-0.000199423	0.398326	0.550577	Tepidimonas
MALE_FACTOR	RIF	0	0	0.000738963	0.191043	0.379074	Campylobacter
MALE_FACTOR	RIF	0	0	0.000168205	0.0647943	0.334926	Gemella
MALE_FACTOR	RIF	0	0	0.000459667	0.263158	0.418282	Corynebacteriaceae
MALE_FACTOR	RIF	0	0	0.000359487	0.675879	0.773164	Enhydrobacter
MALE_FACTOR	RIF	0	0	-0.000229149	0.757626	0.841188	Mycoplasma
MALE_FACTOR	RIF	0	0	0.000657743	0.0407719	0.334926	Fastidiosipila
MALE_FACTOR	RIF	0	0	0.00121706	0.0391749	0.334926	Mobiluncus
MALE_FACTOR	RIF	0	0	0.00122196	0.0707699	0.334926	Dialister
MALE_FACTOR	RIF	0	0	0.000202305	0.602685	0.728044	Pseudomonas
MALE_FACTOR	RIF	0	0	0.000828472	0.0850799	0.334926	Lawsonella
MALE_FACTOR	RIF	0	0	0.00131809	0.474976	0.613003	Fenollaria
MALE_FACTOR	RIF	0	0	0.000358038	0.00615413	0.309758	Corynebacterium
MALE_FACTOR	RIF	0	0	0.00175611	0.307556	0.450883	Fusobacterium
MALE_FACTOR	RIF	#NUM!	-0.000287042	0.000635485	0.908521	0.926937	Ezakiella
MALE_FACTOR	RIF	0	0	0.000261792	0.237023	0.397254	Aerococcus
MALE_FACTOR	RIF	0	0	0.000217799	0.673088	0.773164	Acinetobacter
MALE_FACTOR	RIF	0	0	0.00194913	0.00405585	0.306217	Porphyromonas
MALE_FACTOR	RIF	0	0	-0.000494105	0.652622	0.763922	Clostridium_sensu_stricto_1
MALE_FACTOR	RIF	0	0	0.000845935	0.165023	0.379074	Anaerococcus
MALE_FACTOR	RIF	#NUM!	-0.000125229	-0.000438877	0.11127	0.334926	HT002
MALE_FACTOR	RIF	0	0	0.00241071	0.155063	0.379074	Peptoniphilus
MALE_FACTOR	RIF	0	0	0.00302357	0.10761	0.334926	Finegoldia
MALE_FACTOR	RIF	0	0	-0.00089558	0.507326	0.640416	Ureaplasma
MALE_FACTOR	RIF	0	0	0.00191276	0.50894	0.640416	Veillonellaceae
MALE_FACTOR	RIF	0	0	0.00335078	0.148732	0.374308	Atopobium
MALE_FACTOR	RIF	0	0	0.000941759	0.773792	0.846685	Staphylococcus
MALE_FACTOR	RIF	0	0	0.00484477	0.02562	0.334926	Megasphaera
MALE_FACTOR	RIF	0	0	-0.00269695	0.194181	0.379074	Sneathia
MALE_FACTOR	RIF	0	0	-0.0318246	0.401082	0.550577	Streptococcus
MALE_FACTOR	RIF	#NUM!	2.9198e-05	-0.0129724	0.125052	0.334926	Prevotella_7
MALE_FACTOR	RIF	#NUM!	0.000264943	0.0306978	0.126429	0.334926	Prevotella
MALE_FACTOR	RIF	0	0	-0.0160916	0.0488052	0.334926	Bifidobacterium
MALE_FACTOR	RIF	#NUM!	0.000577503	0.0767786	0.0476869	0.334926	Gardnerella
MALE_FACTOR	RIF	-0.0730616	-0.0488935	-0.149224	0.239405	0.397254	Lactobacillus

## Sheet: Uterus_MF_vs_RIF
treatment_1	treatment_2	log2_median_ratio	median_diff	mean_diff	wilcox_p_value	adjusted_p_value	taxon_name
MALE_FACTOR	RIF	0	0	0	0.397489	0.762527	Bacteria
MALE_FACTOR	RIF	0.653861	0.0289614	0.0176718	0.216698	0.682233	Actinobacteriota
MALE_FACTOR	RIF	1.15557	0.023108	-0.00382438	0.103063	0.682233	Bacteroidota
MALE_FACTOR	RIF	0	0	0.000799087	0.583282	0.834474	Campylobacterota
MALE_FACTOR	RIF	0.0413914	6.50747e-05	0.00391768	0.226164	0.682233	Cyanobacteria
MALE_FACTOR	RIF	-0.945473	-0.00114425	-0.00337201	0.351838	0.762527	Deinococcota
MALE_FACTOR	RIF	-0.551009	-0.227	-0.123656	0.247327	0.682233	Firmicutes
MALE_FACTOR	RIF	0.705804	0.00128531	0.0183694	0.483953	0.779702	Fusobacteriota
MALE_FACTOR	RIF	0.593477	0.0538426	0.0895694	0.50353	0.791695	Proteobacteria
MALE_FACTOR	RIF	0	0	-0.000428849	0.276656	0.682233	Chloroflexi
MALE_FACTOR	RIF	0	0	0.000271763	0.122831	0.682233	Myxococcota
MALE_FACTOR	RIF	0	0	0.000536587	0.686541	0.892822	Patescibacteria
MALE_FACTOR	RIF	0	0	0.000145832	0.721783	0.892822	Verrucomicrobiota
MALE_FACTOR	RIF	0.89661	0.0365855	0.00923353	0.18231	0.682233	Actinobacteria
MALE_FACTOR	RIF	#NUM!	0.000829482	0.00931778	0.0905359	0.682233	Coriobacteriia
MALE_FACTOR	RIF	0	0	-0.000879475	0.932752	0.958458	Rubrobacteria
MALE_FACTOR	RIF	1.15557	0.023108	-0.00382438	0.103063	0.682233	Bacteroidia
MALE_FACTOR	RIF	0	0	0.000799087	0.583282	0.834474	Campylobacteria
MALE_FACTOR	RIF	0.0413914	6.50747e-05	0.00391768	0.226164	0.682233	Cyanobacteriia
MALE_FACTOR	RIF	-0.945473	-0.00114425	-0.00337201	0.351838	0.762527	Deinococci
MALE_FACTOR	RIF	-0.622134	-0.242555	-0.122987	0.239405	0.682233	Bacilli
MALE_FACTOR	RIF	1.47924	0.00598276	-0.000889082	0.0430875	0.682233	Clostridia
MALE_FACTOR	RIF	1.53931	0.00249163	0.00021938	0.180825	0.682233	Negativicutes
MALE_FACTOR	RIF	0.705804	0.00128531	0.0183694	0.483953	0.779702	Fusobacteriia
MALE_FACTOR	RIF	0.616981	0.0102902	0.00268379	0.632051	0.866194	Alphaproteobacteria
MALE_FACTOR	RIF	0.318094	0.0222052	0.0868856	0.516012	0.806463	Gammaproteobacteria
MALE_FACTOR	RIF	0	0	-0.000428849	0.276656	0.682233	Chloroflexia
MALE_FACTOR	RIF	0	0	0.000271763	0.122831	0.682233	Myxococcia
MALE_FACTOR	RIF	0	0	0.000228955	0.908352	0.955967	Gracilibacteria
MALE_FACTOR	RIF	0	0	0.000307631	0.397489	0.762527	Parcubacteria
MALE_FACTOR	RIF	0	0	0	#NUM!	#NUM!	Chlamydiae
MALE_FACTOR	RIF	0	0	0.000145832	0.721783	0.892822	Verrucomicrobiae
MALE_FACTOR	RIF	1.15394	0.00111697	0.000479097	0.261972	0.682233	Actinomycetales
MALE_FACTOR	RIF	#NUM!	0.00427297	0.00622572	0.0158722	0.682233	Bifidobacteriales
MALE_FACTOR	RIF	0.389538	0.00570648	0.00747493	0.263708	0.682233	Corynebacteriales
MALE_FACTOR	RIF	-0.355674	-0.00262686	-0.00466561	0.747068	0.910591	Micrococcales
MALE_FACTOR	RIF	#NUM!	0.000829482	0.00931778	0.0905359	0.682233	Coriobacteriales
MALE_FACTOR	RIF	0	0	-0.000879475	0.932752	0.958458	Rubrobacterales
MALE_FACTOR	RIF	0.628237	0.00593997	-0.00478973	0.130717	0.682233	Bacteroidales
MALE_FACTOR	RIF	0.443181	0.00109367	0.00232744	0.467831	0.777732	Flavobacteriales
MALE_FACTOR	RIF	#NUM!	-0.000723857	-0.0014383	0.0544525	0.682233	Sphingobacteriales
MALE_FACTOR	RIF	0	0	0.000799087	0.583282	0.834474	Campylobacterales
MALE_FACTOR	RIF	0.0413914	6.50747e-05	0.00390566	0.218705	0.682233	Chloroplast
MALE_FACTOR	RIF	0	0	-0.000224763	0.239768	0.682233	Deinococcales
MALE_FACTOR	RIF	-0.941498	-0.000565163	-0.00314725	0.210556	0.682233	Thermales
MALE_FACTOR	RIF	-1.10046	-0.00174529	-0.00134131	0.174736	0.682233	Bacillales
MALE_FACTOR	RIF	-0.697322	-0.257917	-0.113078	0.280807	0.682233	Lactobacillales
MALE_FACTOR	RIF	0.551551	0.00401707	-0.00719103	0.645997	0.869099	Staphylococcales
MALE_FACTOR	RIF	1.03988	0.00353361	-0.0021619	0.0986336	0.682233	Peptostreptococcales-Tissierellales
MALE_FACTOR	RIF	1.53931	0.00249163	0.00021938	0.180825	0.682233	Veillonellales-Selenomonadales
MALE_FACTOR	RIF	0.705804	0.00128531	0.0183694	0.483953	0.779702	Fusobacteriales
MALE_FACTOR	RIF	1.32015	0.00101288	0.00206553	0.640519	0.866194	Acetobacterales
MALE_FACTOR	RIF	-1.24446	-0.000240048	-0.00103697	0.526474	0.813075	Caulobacterales
MALE_FACTOR	RIF	-0.233143	-0.000356857	0.00233818	0.992181	0.999842	Rhizobiales
MALE_FACTOR	RIF	0.03013	0.000146135	0.000654149	1	1	Rhodobacterales
MALE_FACTOR	RIF	0.637117	0.00049351	-0.00146097	0.558909	0.824155	Rickettsiales
MALE_FACTOR	RIF	-0.0148358	-3.62551e-05	0.0015334	0.844738	0.955967	Sphingomonadales
MALE_FACTOR	RIF	0.182871	0.00139957	-0.0152294	0.451771	0.777732	Burkholderiales
MALE_FACTOR	RIF	-0.128232	-0.00128037	0.00279501	0.883452	0.955967	Enterobacterales
MALE_FACTOR	RIF	0.513113	0.0211161	0.098027	0.280807	0.682233	Pseudomonadales
MALE_FACTOR	RIF	0.994267	0.00124808	0.00163482	0.744929	0.910591	Xanthomonadales
MALE_FACTOR	RIF	0	0	-0.000191208	0.297836	0.687922	Chitinophagales
MALE_FACTOR	RIF	0	0	0.000267417	0.215896	0.682233	Cytophagales
MALE_FACTOR	RIF	0	0	-0.000428849	0.276656	0.682233	Chloroflexales
MALE_FACTOR	RIF	0	0	1.20254e-05	0.819285	0.955967	Cyanobacteriales
MALE_FACTOR	RIF	0	0	0.000625066	0.0707699	0.682233	Erysipelotrichales
MALE_FACTOR	RIF	0	0	-0.00200119	0.782638	0.932733	Mycoplasmatales
MALE_FACTOR	RIF	0	0	0.000411585	0.908352	0.955967	Lachnospirales
MALE_FACTOR	RIF	0	0	0.000861229	0.226472	0.682233	Oscillospirales
MALE_FACTOR	RIF	0	0	0.000271763	0.122831	0.682233	Myxococcales
MALE_FACTOR	RIF	0	0	0.000228955	0.908352	0.955967	JGI_0000069-P22
MALE_FACTOR	RIF	0	0	0.000307631	0.397489	0.762527	Parcubacteria
MALE_FACTOR	RIF	0	0	-0.00140952	0.248941	0.682233	Azospirillales
MALE_FACTOR	RIF	0	0	0	#NUM!	#NUM!	CCD24
MALE_FACTOR	RIF	0	0	-0.000341824	0.862906	0.955967	Ectothiorhodospirales
MALE_FACTOR	RIF	0	0	0	#NUM!	#NUM!	Salinisphaerales
MALE_FACTOR	RIF	0	0	0	#NUM!	#NUM!	Chlamydiales
MALE_FACTOR	RIF	0	0	0.000145832	0.721783	0.892822	Verrucomicrobiales
MALE_FACTOR	RIF	1.15394	0.00111697	0.000479097	0.261972	0.682233	Actinomycetaceae
MALE_FACTOR	RIF	#NUM!	0.00427297	0.00622572	0.0158722	0.682233	Bifidobacteriaceae
MALE_FACTOR	RIF	0.404271	0.00553063	0.00765798	0.23166	0.682233	Corynebacteriaceae
MALE_FACTOR	RIF	0	0	-0.000109478	0.160229	0.682233	Mycobacteriaceae
MALE_FACTOR	RIF	#NUM!	-0.000381856	-0.000703337	0.024166	0.682233	Brevibacteriaceae
MALE_FACTOR	RIF	#NUM!	0.000256701	0.000211271	0.291411	0.687922	Intrasporangiaceae
MALE_FACTOR	RIF	0	0	-0.000120683	0.870229	0.955967	Microbacteriaceae
MALE_FACTOR	RIF	0.00148979	9.36512e-06	-0.0031497	0.769345	0.925341	Micrococcaceae
MALE_FACTOR	RIF	#NUM!	0.000829482	0.00893773	0.0905359	0.682233	Atopobiaceae
MALE_FACTOR	RIF	0	0	-0.000879475	0.932752	0.958458	Rubrobacteriaceae
MALE_FACTOR	RIF	4.56954	0.00129432	0.0066908	0.0110239	0.682233	Porphyromonadaceae
MALE_FACTOR	RIF	0.660622	0.00522135	-0.0115317	0.115641	0.682233	Prevotellaceae
MALE_FACTOR	RIF	0.443181	0.00109367	0.00231662	0.479945	0.779702	Weeksellaceae
MALE_FACTOR	RIF	#NUM!	-0.000344318	-0.0012439	0.242014	0.682233	Sphingobacteriaceae
MALE_FACTOR	RIF	0	0	0.000799087	0.583282	0.834474	Campylobacteraceae
MALE_FACTOR	RIF	0.0413914	6.50747e-05	0.00390566	0.218705	0.682233	Chloroplast
MALE_FACTOR	RIF	0	0	-0.000224763	0.239768	0.682233	Deinococcaceae
MALE_FACTOR	RIF	-0.941498	-0.000565163	-0.00314725	0.210556	0.682233	Thermaceae
MALE_FACTOR	RIF	-1.14249	-0.00170712	-0.000852876	0.249104	0.682233	Bacillaceae
MALE_FACTOR	RIF	0	0	-0.000984236	0.348244	0.762527	Aerococcaceae
MALE_FACTOR	RIF	-0.963491	-0.00504568	0.00245006	0.439735	0.777732	Carnobacteriaceae
MALE_FACTOR	RIF	-0.762377	-0.239951	-0.0941696	0.366715	0.762527	Lactobacillaceae
MALE_FACTOR	RIF	#NUM!	0.000289244	0.000523245	0.204128	0.682233	P5D1-392
MALE_FACTOR	RIF	0.454736	0.00392758	-0.0212977	0.929884	0.958458	Streptococcaceae
MALE_FACTOR	RIF	0.873143	0.00130602	0.000453032	0.415974	0.765893	Gemellaceae
MALE_FACTOR	RIF	0.186572	0.000756454	-0.00764406	0.688533	0.892822	Staphylococcaceae
MALE_FACTOR	RIF	1.03988	0.00353361	-0.0021619	0.0986336	0.682233	Family_XI
MALE_FACTOR	RIF	1.53931	0.00249163	0.00021938	0.180825	0.682233	Veillonellaceae
MALE_FACTOR	RIF	-0.553481	-0.000297441	0.0131284	0.454642	0.777732	Fusobacteriaceae
MALE_FACTOR	RIF	#NUM!	-0.000106986	0.00524103	0.657989	0.8762	Leptotrichiaceae
MALE_FACTOR	RIF	1.32015	0.00101288	0.00206553	0.640519	0.866194	Acetobacteraceae
MALE_FACTOR	RIF	-1.24446	-0.000240048	-0.00103697	0.526474	0.813075	Caulobacteraceae
MALE_FACTOR	RIF	#NUM!	-0.000270093	-0.000297261	0.623458	0.865546	Beijerinckiaceae
MALE_FACTOR	RIF	-1.99633	-0.000299811	-0.000201505	0.465264	0.777732	Rhizobiaceae
MALE_FACTOR	RIF	#NUM!	3.55821e-05	0.0026955	0.0720573	0.682233	Xanthobacteraceae
MALE_FACTOR	RIF	0.03013	0.000146135	0.000654149	1	1	Rhodobacteraceae
MALE_FACTOR	RIF	0.637117	0.00049351	-0.00146097	0.558909	0.824155	Mitochondria
MALE_FACTOR	RIF	-0.0148358	-3.62551e-05	0.0015334	0.844738	0.955967	Sphingomonadaceae
MALE_FACTOR	RIF	-0.344076	-0.00194644	-0.0140151	0.29551	0.687922	Comamonadaceae
MALE_FACTOR	RIF	0.475596	0.000442431	0.000955419	0.209539	0.682233	Neisseriaceae
MALE_FACTOR	RIF	#NUM!	-0.000359655	-0.00145483	0.113869	0.682233	Oxalobacteraceae
MALE_FACTOR	RIF	-0.578803	-0.000679904	0.00215461	0.90441	0.955967	Enterobacteriaceae
MALE_FACTOR	RIF	0.430889	0.0013373	0.0017524	0.416693	0.765893	Pasteurellaceae
MALE_FACTOR	RIF	0	0	0.00103137	0.87722	0.955967	Vibrionaceae
MALE_FACTOR	RIF	0.709904	0.00845576	0.000918887	0.854038	0.955967	Moraxellaceae
MALE_FACTOR	RIF	0.178187	0.00184997	0.0970074	0.604029	0.843056	Pseudomonadaceae
MALE_FACTOR	RIF	1.24027	0.0014453	0.00223431	0.476836	0.779702	Xanthomonadaceae
MALE_FACTOR	RIF	0	0	-7.35717e-05	0.30705	0.702983	Nocardiaceae
MALE_FACTOR	RIF	0	0	-0.000161164	0.589372	0.834474	Dermabacteraceae
MALE_FACTOR	RIF	0	0	0.000380046	0.122831	0.682233	Eggerthellaceae
MALE_FACTOR	RIF	0	0	0.000267863	0.397489	0.762527	Bacteroidales_RF16_group
MALE_FACTOR	RIF	0	0	-0.000463446	0.276656	0.682233	Dysgonomonadaceae
MALE_FACTOR	RIF	0	0	0.000246704	0.908352	0.955967	Tannerellaceae
MALE_FACTOR	RIF	0	0	0.000180163	0.548999	0.823498	Chitinophagaceae
MALE_FACTOR	RIF	0	0	-0.000371371	0.276656	0.682233	Saprospiraceae
MALE_FACTOR	RIF	0	0	0.000267417	0.215896	0.682233	Cyclobacteriaceae
MALE_FACTOR	RIF	0	0	1.08203e-05	0.397489	0.762527	Flavobacteriaceae
MALE_FACTOR	RIF	0	0	-0.000166765	0.406061	0.762527	AKYH767
MALE_FACTOR	RIF	0	0	-2.76266e-05	0.276656	0.682233	Lentimicrobiaceae
MALE_FACTOR	RIF	0	0	-0.000428849	0.276656	0.682233	Chloroflexaceae
MALE_FACTOR	RIF	0	0	-0.000488439	0.123891	0.682233	Planococcaceae
MALE_FACTOR	RIF	0	0	0.000345683	0.397489	0.762527	Erysipelatoclostridiaceae
MALE_FACTOR	RIF	0	0	0.000279383	0.122831	0.682233	Erysipelotrichaceae
MALE_FACTOR	RIF	0	0	-0.00200119	0.782638	0.932733	Mycoplasmataceae
MALE_FACTOR	RIF	0	0	0.000411585	0.908352	0.955967	Lachnospiraceae
MALE_FACTOR	RIF	0	0	0.000224108	0.721783	0.892822	Butyricicoccaceae
MALE_FACTOR	RIF	0	0	0.000637121	0.252242	0.682233	Hungateiclostridiaceae
MALE_FACTOR	RIF	0	0	0.000271763	0.122831	0.682233	Myxococcaceae
MALE_FACTOR	RIF	0	0	0.000228955	0.908352	0.955967	JGI_0000069-P22
MALE_FACTOR	RIF	0	0	0.000307631	0.397489	0.762527	Parcubacteria
MALE_FACTOR	RIF	0	0	-0.00140952	0.248941	0.682233	Azospirillaceae
MALE_FACTOR	RIF	0	0	-0.000221709	0.464169	0.777732	Alcaligenaceae
MALE_FACTOR	RIF	0	0	-0.00018811	0.466105	0.777732	Burkholderiaceae
MALE_FACTOR	RIF	0	0	-0.000364209	0.246077	0.682233	Rhodocyclaceae
MALE_FACTOR	RIF	0	0	0	#NUM!	#NUM!	CCD24
MALE_FACTOR	RIF	0	0	-0.000341824	0.862906	0.955967	Thioalkalispiraceae
MALE_FACTOR	RIF	0	0	0.000100741	0.548999	0.823498	Halomonadaceae
MALE_FACTOR	RIF	0	0	0	#NUM!	#NUM!	Solimonadaceae
MALE_FACTOR	RIF	0	0	-0.000599484	0.0488052	0.682233	Rhodanobacteraceae
MALE_FACTOR	RIF	0	0	0	#NUM!	#NUM!	Chlamydiaceae
MALE_FACTOR	RIF	0	0	0.000145832	0.721783	0.892822	Rubritaleaceae
MALE_FACTOR	RIF	1.15394	0.00111697	0.000479097	0.261972	0.682233	Actinomyces
MALE_FACTOR	RIF	0	0	-0.0222373	0.194255	0.682233	Bifidobacterium
MALE_FACTOR	RIF	#NUM!	0.0023497	0.028463	0.0182249	0.682233	Gardnerella
MALE_FACTOR	RIF	0.977421	0.00234461	0.00148777	0.337828	0.760113	Corynebacteriaceae
MALE_FACTOR	RIF	0.396965	0.00237875	0.00220951	0.597406	0.838296	Corynebacterium
MALE_FACTOR	RIF	1.54336	0.00489245	0.00191104	0.124797	0.682233	Lawsonella
MALE_FACTOR	RIF	0	0	-0.000109478	0.160229	0.682233	Mycobacterium
MALE_FACTOR	RIF	#NUM!	-0.000381856	-0.000703337	0.024166	0.682233	Brevibacterium
MALE_FACTOR	RIF	-0.619422	-0.000775348	-0.000881348	0.543103	0.823498	Micrococcus
MALE_FACTOR	RIF	1.45002	0.00127179	0.000415747	0.174736	0.682233	Rothia
MALE_FACTOR	RIF	#NUM!	0.000829482	0.00903639	0.0464908	0.682233	Atopobium
MALE_FACTOR	RIF	0	0	-0.000879475	0.932752	0.958458	Rubrobacter
MALE_FACTOR	RIF	4.56954	0.00129432	0.00397334	0.0110239	0.682233	Porphyromonas
MALE_FACTOR	RIF	#NUM!	0.000298761	0.00131554	0.021892	0.682233	Alloprevotella
MALE_FACTOR	RIF	2.01861	0.00488192	-0.000296099	0.100876	0.682233	Prevotella
MALE_FACTOR	RIF	0.271952	0.000544797	-0.0209004	0.657916	0.8762	Prevotella_7
MALE_FACTOR	RIF	0	0	-0.00118802	0.161317	0.682233	Chryseobacterium
MALE_FACTOR	RIF	2.49809	0.000291035	-0.00167631	0.633645	0.866194	Cloacibacterium
MALE_FACTOR	RIF	2.52722	0.00170176	0.00518095	0.191504	0.682233	Moheibacter
MALE_FACTOR	RIF	#NUM!	-0.000344318	-0.0012439	0.242014	0.682233	Sphingobacterium
MALE_FACTOR	RIF	0	0	0.000799087	0.583282	0.834474	Campylobacter
MALE_FACTOR	RIF	0.0413914	6.50747e-05	0.00390566	0.218705	0.682233	Chloroplast
MALE_FACTOR	RIF	0	0	-0.000224763	0.239768	0.682233	Deinococcus
MALE_FACTOR	RIF	0	0	0.00136721	0.972297	0.987042	Meiothermus
MALE_FACTOR	RIF	-1.06554	-0.000243035	-0.00451445	0.239607	0.682233	Thermus
MALE_FACTOR	RIF	#NUM!	-0.00107154	0.000512696	0.282303	0.682233	Bacillus
MALE_FACTOR	RIF	0	0	-0.000614377	0.954644	0.97329	Saccharococcus
MALE_FACTOR	RIF	0	0	-0.000551786	0.950793	0.973165	Aerococcus
MALE_FACTOR	RIF	-1.08466	-0.00515506	0.00328374	0.439735	0.777732	Atopostipes
MALE_FACTOR	RIF	-1.30393	-0.346638	-0.139457	0.152076	0.682233	Lactobacillus
MALE_FACTOR	RIF	#NUM!	0.000289244	0.000523245	0.204128	0.682233	P5D1-392
MALE_FACTOR	RIF	0.454736	0.00392758	-0.0212977	0.929884	0.958458	Streptococcus
MALE_FACTOR	RIF	0.873143	0.00130602	0.000453032	0.415974	0.765893	Gemella
MALE_FACTOR	RIF	0.186572	0.000756454	-0.00764406	0.688533	0.892822	Staphylococcus
MALE_FACTOR	RIF	1.17601	0.0009614	0.00138646	0.122381	0.682233	Anaerococcus
MALE_FACTOR	RIF	-0.482684	-0.000171751	-0.00714406	0.975697	0.987042	Finegoldia
MALE_FACTOR	RIF	1.18737	0.000850502	0.0035957	0.310854	0.705504	Peptoniphilus
MALE_FACTOR	RIF	1.21374	0.000989368	2.9597e-05	0.295202	0.687922	Veillonella
MALE_FACTOR	RIF	-0.553481	-0.000297441	0.0131284	0.454642	0.777732	Fusobacterium
MALE_FACTOR	RIF	0	0	0.00119817	0.738672	0.909403	Leptotrichia
MALE_FACTOR	RIF	0	0	-0.000596866	0.889935	0.955967	Brevundimonas
MALE_FACTOR	RIF	0	0	-3.9125e-05	0.750104	0.910591	Bosea
MALE_FACTOR	RIF	0	0	-0.000258136	0.711186	0.892822	Methylobacterium-Methylorubrum
MALE_FACTOR	RIF	-0.871302	-0.000982264	0.0025203	0.532571	0.817653	Plastorhodobacter
MALE_FACTOR	RIF	0.637117	0.00049351	-0.00146097	0.558909	0.824155	Mitochondria
MALE_FACTOR	RIF	0	0	-6.62871e-05	0.711782	0.892822	Sphingomonas
MALE_FACTOR	RIF	0	0	-0.0124267	0.846403	0.955967	Tepidimonas
MALE_FACTOR	RIF	1.53311	0.000848336	0.00110676	0.189857	0.682233	Neisseria
MALE_FACTOR	RIF	#NUM!	-0.000359655	-0.00145483	0.113869	0.682233	Massilia
MALE_FACTOR	RIF	-0.578803	-0.000679904	0.00215461	0.90441	0.955967	Escherichia-Shigella
MALE_FACTOR	RIF	0.891815	0.00173473	0.00149791	0.286158	0.685205	Conservatibacter
MALE_FACTOR	RIF	0	0	0.00103137	0.87722	0.955967	Photobacterium
MALE_FACTOR	RIF	0.946847	0.00524433	0.00172939	0.358308	0.762527	Acinetobacter
MALE_FACTOR	RIF	-0.962157	-0.0034477	-0.000810506	0.590448	0.834474	Enhydrobacter
MALE_FACTOR	RIF	-0.528955	-0.00235158	0.000950401	0.82944	0.955967	Pseudomonas
MALE_FACTOR	RIF	0	0	0.00183315	0.492621	0.78243	Lysobacter
MALE_FACTOR	RIF	0	0	2.04245e-05	0.49464	0.78243	Stenotrophomonas
MALE_FACTOR	RIF	0	0	4.88893e-05	0.721783	0.892822	Dermabacter
MALE_FACTOR	RIF	0	0	-9.8659e-05	0.433411	0.777732	Atopobiaceae
MALE_FACTOR	RIF	0	0	0.000380046	0.122831	0.682233	DNF00809
MALE_FACTOR	RIF	0	0	0.000267863	0.397489	0.762527	Bacteroidales_RF16_group
MALE_FACTOR	RIF	0	0	-0.000463446	0.276656	0.682233	Dysgonomonadaceae
MALE_FACTOR	RIF	0	0	0.00271746	0.215896	0.682233	Falsiporphyromonas
MALE_FACTOR	RIF	0	0	0.000246704	0.908352	0.955967	Tannerella
MALE_FACTOR	RIF	0	0	0.000287413	0.406097	0.762527	Chitinophaga
MALE_FACTOR	RIF	0	0	-0.000107249	0.0488052	0.682233	Flaviaesturariibacter
MALE_FACTOR	RIF	0	0	-0.000371371	0.276656	0.682233	OLB8
MALE_FACTOR	RIF	0	0	1.08203e-05	0.397489	0.762527	Antarcticibacterium
MALE_FACTOR	RIF	0	0	-0.000166765	0.406061	0.762527	AKYH767
MALE_FACTOR	RIF	0	0	-2.76266e-05	0.276656	0.682233	Lentimicrobium
MALE_FACTOR	RIF	0	0	-0.000428849	0.276656	0.682233	uncultured
MALE_FACTOR	RIF	0	0	0.000137467	0.721783	0.892822	Aeribacillus
MALE_FACTOR	RIF	0	0	-0.00011115	0.113452	0.682233	Caryophanon
MALE_FACTOR	RIF	0	0	-0.000377289	0.464169	0.777732	Planococcaceae
MALE_FACTOR	RIF	0	0	0.000345683	0.397489	0.762527	Catenibacterium
MALE_FACTOR	RIF	0	0	0.000279383	0.122831	0.682233	Bulleidia
MALE_FACTOR	RIF	0	0	0.000289788	0.397489	0.762527	Alkalibacterium
MALE_FACTOR	RIF	0	0	-0.000410402	0.862906	0.955967	Desemzia
MALE_FACTOR	RIF	0	0	-0.000713062	0.065864	0.682233	Isobaculum
MALE_FACTOR	RIF	0	0	6.57266e-05	0.544135	0.823498	Dellaglioa
MALE_FACTOR	RIF	0	0	6.75142e-05	0.908352	0.955967	Liquorilactobacillus
MALE_FACTOR	RIF	0	0	8.31861e-05	0.397489	0.762527	Candidatus_Bacilloplasma
MALE_FACTOR	RIF	0	0	-0.000999633	0.116174	0.682233	Mycoplasma
MALE_FACTOR	RIF	0	0	-0.00108474	0.125273	0.682233	Ureaplasma
MALE_FACTOR	RIF	0	0	0.000411585	0.908352	0.955967	Moryella
MALE_FACTOR	RIF	0	0	0	#NUM!	#NUM!	uncultured
MALE_FACTOR	RIF	0	0	0.000476678	0.42997	0.777732	Fastidiosipila
MALE_FACTOR	RIF	0	0	0.000160443	0.397489	0.762527	Mageeibacillus
MALE_FACTOR	RIF	0	0	0.000299569	0.0707699	0.682233	Negativicoccus
MALE_FACTOR	RIF	0	0	-0.000109786	0.638261	0.866194	Veillonellaceae
MALE_FACTOR	RIF	0	0	0.000271763	0.122831	0.682233	P3OB-42
MALE_FACTOR	RIF	0	0	0.000228955	0.908352	0.955967	JGI_0000069-P22
MALE_FACTOR	RIF	0	0	0.000307631	0.397489	0.762527	Parcubacteria
MALE_FACTOR	RIF	0	0	-8.51012e-05	0.49295	0.78243	Craurococcus-Caldovatus
MALE_FACTOR	RIF	0	0	-0.00140952	0.248941	0.682233	Niveispirillum
MALE_FACTOR	RIF	0	0	-0.000118715	0.665153	0.881243	[Rhizobium]_sphaerophysae_group
MALE_FACTOR	RIF	0	0	0.00042924	0.836431	0.955967	Daeguia
MALE_FACTOR	RIF	0	0	0.000382119	0.122831	0.682233	Nitrobacter
MALE_FACTOR	RIF	0	0	-0.000140542	0.591486	0.834474	Blastomonas
MALE_FACTOR	RIF	0	0	-0.000221709	0.464169	0.777732	Alcaligenaceae
MALE_FACTOR	RIF	0	0	-0.000623655	0.433411	0.777732	Delftia
MALE_FACTOR	RIF	0	0	-0.000310914	0.755388	0.91276	Kingella
MALE_FACTOR	RIF	0	0	-2.398e-05	0.461797	0.777732	Azospira
MALE_FACTOR	RIF	0	0	-0.000340229	0.197846	0.682233	Thauera
MALE_FACTOR	RIF	0	0	0	#NUM!	#NUM!	CCD24
MALE_FACTOR	RIF	0	0	-0.000341824	0.862906	0.955967	uncultured
MALE_FACTOR	RIF	0	0	-0.000268858	0.406061	0.762527	Halomonas
MALE_FACTOR	RIF	0	0	0.000369599	0.884405	0.955967	Zymobacter
MALE_FACTOR	RIF	0	0	0	#NUM!	#NUM!	Nevskia
MALE_FACTOR	RIF	0	0	-0.000599484	0.0488052	0.682233	Rhodanobacteraceae
MALE_FACTOR	RIF	0	0	3.17239e-05	0.721783	0.892822	Xanthomonadaceae
MALE_FACTOR	RIF	0	0	0	#NUM!	#NUM!	Chlamydia
MALE_FACTOR	RIF	0	0	0.000145832	0.721783	0.892822	Luteolibacter

## Sheet: Urine_MF_vs_RIF
treatment_1	treatment_2	log2_median_ratio	median_diff	mean_diff	wilcox_p_value	adjusted_p_value	taxon_name
MALE_FACTOR	RIF	0	0	0	0.397489	0.716732	Bacteria
MALE_FACTOR	RIF	-0.586059	-0.00605777	0.0470531	0.837329	0.891198	Actinobacteriota
MALE_FACTOR	RIF	-0.205907	-0.0063252	-0.0302908	0.538094	0.792054	Bacteroidota
MALE_FACTOR	RIF	-0.901364	-0.0010707	-0.000213399	0.788498	0.891198	Campylobacterota
MALE_FACTOR	RIF	0.152255	0.0901812	0.0322076	0.356447	0.716732	Firmicutes
MALE_FACTOR	RIF	-1.67633	-0.0108293	-0.0481571	0.0166068	0.581237	Proteobacteria
MALE_FACTOR	RIF	0	0	-0.00131397	0.197846	0.692049	Acidobacteriota
MALE_FACTOR	RIF	0	0	-0.000193171	0.787157	0.891198	Bdellovibrionota
MALE_FACTOR	RIF	0	0	-0.000757983	0.276656	0.692049	Chloroflexi
MALE_FACTOR	RIF	0	0	-0.000409759	0.0525027	0.692049	Cyanobacteria
MALE_FACTOR	RIF	0	0	-0.000404011	0.406061	0.716732	Deinococcota
MALE_FACTOR	RIF	0	0	-1.73973e-05	0.276656	0.692049	Desulfobacterota
MALE_FACTOR	RIF	0	0	0	#NUM!	#NUM!	Fibrobacterota
MALE_FACTOR	RIF	0	0	0.00317286	0.615626	0.881464	Fusobacteriota
MALE_FACTOR	RIF	0	0	-0.000261839	0.862906	0.891198	Gemmatimonadota
MALE_FACTOR	RIF	0	0	-0.000311156	0.276656	0.692049	Myxococcota
MALE_FACTOR	RIF	0	0	-3.78334e-05	0.480086	0.720128	Patescibacteria
MALE_FACTOR	RIF	0	0	0.000301355	0.454639	0.716732	Planctomycetota
MALE_FACTOR	RIF	0	0	-0.000414155	0.849276	0.891198	Spirochaetota
MALE_FACTOR	RIF	0	0	0.000512264	0.74768	0.891198	Synergistota
MALE_FACTOR	RIF	0	0	0	#NUM!	#NUM!	Thermotogota
MALE_FACTOR	RIF	0	0	-0.000464687	0.102486	0.692049	Verrucomicrobiota
MALE_FACTOR	RIF	-0.233233	-0.00136158	0.033755	0.992197	0.992197	Actinobacteria
MALE_FACTOR	RIF	1.60969	0.00156984	0.0132981	0.639386	0.891198	Coriobacteriia
MALE_FACTOR	RIF	-0.205907	-0.0063252	-0.0302908	0.538094	0.792054	Bacteroidia
MALE_FACTOR	RIF	-0.901364	-0.0010707	-0.000213399	0.788498	0.891198	Campylobacteria
MALE_FACTOR	RIF	0.212495	0.119245	0.052987	0.255428	0.692049	Bacilli
MALE_FACTOR	RIF	-0.535834	-0.00282994	-0.00154884	0.451565	0.716732	Clostridia
MALE_FACTOR	RIF	-0.75127	-0.0042911	-0.0194671	0.332677	0.716732	Negativicutes
MALE_FACTOR	RIF	-2.11245	-0.00978574	-0.0482313	0.0338754	0.692049	Gammaproteobacteria
MALE_FACTOR	RIF	0	0	-0.000295171	0.433411	0.716732	Acidobacteriae
MALE_FACTOR	RIF	0	0	-0.00101879	0.276656	0.692049	Vicinamibacteria
MALE_FACTOR	RIF	0	0	-3.66211e-05	0.276656	0.692049	Bdellovibrionia
MALE_FACTOR	RIF	0	0	-0.00015655	0.757626	0.891198	Oligoflexia
MALE_FACTOR	RIF	0	0	-0.000757983	0.276656	0.692049	Anaerolineae
MALE_FACTOR	RIF	0	0	-0.000359614	0.228345	0.692049	Cyanobacteriia
MALE_FACTOR	RIF	0	0	-5.01454e-05	0.113452	0.692049	Vampirivibrionia
MALE_FACTOR	RIF	0	0	-0.000404011	0.406061	0.716732	Deinococci
MALE_FACTOR	RIF	0	0	-1.73973e-05	0.276656	0.692049	Thermodesulfobacteria
MALE_FACTOR	RIF	0	0	0	#NUM!	#NUM!	Fibrobacteria
MALE_FACTOR	RIF	0	0	0.000236555	0.851719	0.891198	Thermoanaerobacteria
MALE_FACTOR	RIF	0	0	0.00317286	0.615626	0.881464	Fusobacteriia
MALE_FACTOR	RIF	0	0	5.8155e-05	0.397489	0.716732	Longimicrobia
MALE_FACTOR	RIF	0	0	-0.000319994	0.276656	0.692049	S0134_terrestrial_group
MALE_FACTOR	RIF	0	0	-0.000311156	0.276656	0.692049	Polyangia
MALE_FACTOR	RIF	0	0	-3.78334e-05	0.480086	0.720128	Gracilibacteria
MALE_FACTOR	RIF	0	0	0.000301355	0.454639	0.716732	Planctomycetes
MALE_FACTOR	RIF	-4.87092	-0.00386387	7.42205e-05	0.0421991	0.692049	Alphaproteobacteria
MALE_FACTOR	RIF	0	0	0	#NUM!	#NUM!	Leptospirae
MALE_FACTOR	RIF	0	0	-0.000414155	0.849276	0.891198	Spirochaetia
MALE_FACTOR	RIF	0	0	0.000512264	0.74768	0.891198	Synergistia
MALE_FACTOR	RIF	0	0	0	#NUM!	#NUM!	Thermotogae
MALE_FACTOR	RIF	0	0	-0.000464687	0.102486	0.692049	Verrucomicrobiae
MALE_FACTOR	RIF	-3.48349	-0.00220166	-0.00279417	0.0322228	0.692049	Actinomycetales
MALE_FACTOR	RIF	0.828425	0.00135656	0.0471666	0.279775	0.692049	Bifidobacteriales
MALE_FACTOR	RIF	#NUM!	-0.000554971	-0.00751297	0.00532153	0.357639	Corynebacteriales
MALE_FACTOR	RIF	1.60969	0.00156984	0.0132981	0.639386	0.891198	Coriobacteriales
MALE_FACTOR	RIF	-0.047354	-0.00124899	-0.0301715	0.688647	0.891198	Bacteroidales
MALE_FACTOR	RIF	-0.901364	-0.0010707	-0.000213399	0.788498	0.891198	Campylobacterales
MALE_FACTOR	RIF	0.209569	0.115185	0.0509585	0.29863	0.716732	Lactobacillales
MALE_FACTOR	RIF	-2.53712	-0.000769389	-0.00218097	0.283411	0.692049	Lachnospirales
MALE_FACTOR	RIF	-0.121608	-0.000530554	0.000209257	0.921997	0.930863	Peptostreptococcales-Tissierellales
MALE_FACTOR	RIF	-0.75127	-0.0042911	-0.0195946	0.252263	0.692049	Veillonellales-Selenomonadales
MALE_FACTOR	RIF	0.339025	0.000138975	0.000565879	0.943637	0.949667	Burkholderiales
MALE_FACTOR	RIF	-2.13058	-0.00478723	-0.0473188	0.178349	0.692049	Enterobacterales
MALE_FACTOR	RIF	0	0	-0.000295171	0.433411	0.716732	Bryobacterales
MALE_FACTOR	RIF	0	0	-0.00101879	0.276656	0.692049	Vicinamibacterales
MALE_FACTOR	RIF	0	0	-0.000378931	0.819285	0.891198	Frankiales
MALE_FACTOR	RIF	0	0	-0.00155982	0.082613	0.692049	Micrococcales
MALE_FACTOR	RIF	0	0	-7.6929e-05	0.862906	0.891198	Micromonosporales
MALE_FACTOR	RIF	0	0	-0.000756068	0.862906	0.891198	Pseudonocardiales
MALE_FACTOR	RIF	0	0	-0.000332721	0.0488052	0.692049	Streptosporangiales
MALE_FACTOR	RIF	0	0	-0.000345604	0.433411	0.716732	Cytophagales
MALE_FACTOR	RIF	#NUM!	-0.0013343	0.000647345	0.0872808	0.692049	Flavobacteriales
MALE_FACTOR	RIF	0	0	-0.000421022	0.044618	0.692049	Sphingobacteriales
MALE_FACTOR	RIF	0	0	-3.66211e-05	0.276656	0.692049	Bacteriovoracales
MALE_FACTOR	RIF	0	0	-0.00015655	0.757626	0.891198	0319-6G20
MALE_FACTOR	RIF	0	0	-0.000757983	0.276656	0.692049	Caldilineales
MALE_FACTOR	RIF	0	0	-0.000359614	0.228345	0.692049	Cyanobacteriales
MALE_FACTOR	RIF	0	0	-3.87207e-05	0.276656	0.692049	Gastranaerophilales
MALE_FACTOR	RIF	0	0	-1.14247e-05	0.276656	0.692049	Obscuribacterales
MALE_FACTOR	RIF	0	0	-0.000404011	0.406061	0.716732	Deinococcales
MALE_FACTOR	RIF	0	0	-1.73973e-05	0.276656	0.692049	Thermodesulfobacteriales
MALE_FACTOR	RIF	0	0	0	#NUM!	#NUM!	Fibrobacterales
MALE_FACTOR	RIF	0	0	0.0100854	0.397489	0.716732	Acholeplasmatales
MALE_FACTOR	RIF	0	0	-0.000783397	0.113452	0.692049	Bacillales
MALE_FACTOR	RIF	0	0	-0.00107877	0.00908289	0.357639	Erysipelotrichales
MALE_FACTOR	RIF	#NUM!	0.00198468	-0.00550434	0.35438	0.716732	Mycoplasmatales
MALE_FACTOR	RIF	0	0	-9.9108e-05	0.276656	0.692049	Paenibacillales
MALE_FACTOR	RIF	0	0	-0.000237604	0.276656	0.692049	RF39
MALE_FACTOR	RIF	0	0	-0.000478372	0.652622	0.891198	Staphylococcales
MALE_FACTOR	RIF	0	0	0.000124627	0.855716	0.891198	Thermicanales
MALE_FACTOR	RIF	0	0	-0.000108363	0.433411	0.716732	Oscillospirales
MALE_FACTOR	RIF	0	0	0.000531232	0.122831	0.692049	Peptococcales
MALE_FACTOR	RIF	0	0	0.000127457	0.408799	0.716732	Acidaminococcales
MALE_FACTOR	RIF	0	0	0.000236555	0.851719	0.891198	Thermoanaerobacterales
MALE_FACTOR	RIF	0	0	0.00317286	0.615626	0.881464	Fusobacteriales
MALE_FACTOR	RIF	0	0	5.8155e-05	0.397489	0.716732	Longimicrobiales
MALE_FACTOR	RIF	0	0	-0.000319994	0.276656	0.692049	S0134_terrestrial_group
MALE_FACTOR	RIF	0	0	-0.000311156	0.276656	0.692049	Polyangiales
MALE_FACTOR	RIF	0	0	-3.78334e-05	0.480086	0.720128	Absconditabacteriales_(SR1)
MALE_FACTOR	RIF	0	0	0.000301355	0.454639	0.716732	Pirellulales
MALE_FACTOR	RIF	0	0	0	#NUM!	#NUM!	Planctomycetales
MALE_FACTOR	RIF	0	0	0.00085336	0.686541	0.891198	Azospirillales
MALE_FACTOR	RIF	0	0	-0.00048564	0.102486	0.692049	Caulobacterales
MALE_FACTOR	RIF	#NUM!	-0.00028859	0.00118574	0.0307106	0.692049	Rhizobiales
MALE_FACTOR	RIF	0	0	-0.00174428	0.107612	0.692049	Rhodobacterales
MALE_FACTOR	RIF	0	0	-0.000201779	0.464169	0.716732	Rhodospirillales
MALE_FACTOR	RIF	0	0	0.000747548	0.624189	0.885673	Sphingomonadales
MALE_FACTOR	RIF	0	0	-0.00044827	0.276656	0.692049	Cardiobacteriales
MALE_FACTOR	RIF	0	0	-0.00103006	0.406061	0.716732	Pseudomonadales
MALE_FACTOR	RIF	0	0	0	#NUM!	#NUM!	Leptospirales
MALE_FACTOR	RIF	0	0	-0.000414155	0.849276	0.891198	Spirochaetales
MALE_FACTOR	RIF	0	0	0.000512264	0.74768	0.891198	Synergistales
MALE_FACTOR	RIF	0	0	0	#NUM!	#NUM!	Thermotogales
MALE_FACTOR	RIF	0	0	-0.000356445	0.212701	0.692049	Chthoniobacterales
MALE_FACTOR	RIF	0	0	-0.000108242	0.276656	0.692049	Opitutales
MALE_FACTOR	RIF	-3.48349	-0.00220166	-0.00279417	0.0322228	0.692049	Actinomycetaceae
MALE_FACTOR	RIF	0.828425	0.00135656	0.0471666	0.279775	0.692049	Bifidobacteriaceae
MALE_FACTOR	RIF	#NUM!	-0.000554971	-0.00751297	0.00532153	0.357639	Corynebacteriaceae
MALE_FACTOR	RIF	1.41581	0.00127623	0.0126752	0.756381	0.891198	Atopobiaceae
MALE_FACTOR	RIF	0	0	0.00906367	0.707511	0.891198	Porphyromonadaceae
MALE_FACTOR	RIF	-0.56025	-0.0124477	-0.0421603	0.57734	0.845871	Prevotellaceae
MALE_FACTOR	RIF	-0.901364	-0.0010707	-0.000213399	0.788498	0.891198	Campylobacteraceae
MALE_FACTOR	RIF	0.297635	0.147464	0.0867822	0.272167	0.692049	Lactobacillaceae
MALE_FACTOR	RIF	0	0	-0.0362627	0.353299	0.716732	Streptococcaceae
MALE_FACTOR	RIF	-2.53712	-0.000769389	-0.00218097	0.283411	0.692049	Lachnospiraceae
MALE_FACTOR	RIF	-0.0884767	-0.000381547	0.000508769	0.665972	0.891198	Family_XI
MALE_FACTOR	RIF	-0.75127	-0.0042911	-0.0195946	0.252263	0.692049	Veillonellaceae
MALE_FACTOR	RIF	0	0	-0.00123516	0.453013	0.716732	Sutterellaceae
MALE_FACTOR	RIF	#NUM!	-0.00133962	-0.0465305	0.113869	0.692049	Enterobacteriaceae
MALE_FACTOR	RIF	0	0	0.00119599	0.782638	0.891198	Pasteurellaceae
MALE_FACTOR	RIF	0	0	-0.000295171	0.433411	0.716732	Bryobacteraceae
MALE_FACTOR	RIF	0	0	-0.00101879	0.276656	0.692049	Vicinamibacteraceae
MALE_FACTOR	RIF	0	0	-0.000378931	0.819285	0.891198	Geodermatophilaceae
MALE_FACTOR	RIF	0	0	-0.00018014	0.419623	0.716732	Dermabacteraceae
MALE_FACTOR	RIF	0	0	-0.000168134	0.433411	0.716732	Dermacoccaceae
MALE_FACTOR	RIF	0	0	-0.000384419	0.276656	0.692049	Microbacteriaceae
MALE_FACTOR	RIF	0	0	-0.000827127	0.755388	0.891198	Micrococcaceae
MALE_FACTOR	RIF	0	0	-7.6929e-05	0.862906	0.891198	Micromonosporaceae
MALE_FACTOR	RIF	0	0	-0.000756068	0.862906	0.891198	Pseudonocardiaceae
MALE_FACTOR	RIF	0	0	-0.000332721	0.0488052	0.692049	Nocardiopsaceae
MALE_FACTOR	RIF	0	0	0.000622973	0.281521	0.692049	Eggerthellaceae
MALE_FACTOR	RIF	0	0	0.000940411	0.397489	0.716732	Bacteroidetes_vadinHA17
MALE_FACTOR	RIF	0	0	-0.000612755	0.113452	0.692049	Dysgonomonadaceae
MALE_FACTOR	RIF	0	0	0	#NUM!	#NUM!	Paludibacteraceae
MALE_FACTOR	RIF	0	0	0.00173953	0.151301	0.692049	Rikenellaceae
MALE_FACTOR	RIF	0	0	5.60245e-05	0.397489	0.716732	Cytophagaceae
MALE_FACTOR	RIF	0	0	-0.000401629	0.113452	0.692049	Hymenobacteraceae
MALE_FACTOR	RIF	0	0	-0.0010994	0.209324	0.692049	Flavobacteriaceae
MALE_FACTOR	RIF	0	0	0.00174674	0.392063	0.716732	Weeksellaceae
MALE_FACTOR	RIF	0	0	-3.00692e-05	0.461797	0.716732	Lentimicrobiaceae
MALE_FACTOR	RIF	0	0	-0.000390953	0.0488052	0.692049	Sphingobacteriaceae
MALE_FACTOR	RIF	0	0	-3.66211e-05	0.276656	0.692049	Bacteriovoracaceae
MALE_FACTOR	RIF	0	0	-0.00015655	0.757626	0.891198	0319-6G20
MALE_FACTOR	RIF	0	0	0	#NUM!	#NUM!	uncultured
MALE_FACTOR	RIF	0	0	-0.000757983	0.276656	0.692049	Caldilineaceae
MALE_FACTOR	RIF	0	0	-0.000796933	0.0488052	0.692049	Phormidiaceae
MALE_FACTOR	RIF	0	0	-3.87207e-05	0.276656	0.692049	Gastranaerophilales
MALE_FACTOR	RIF	0	0	-1.14247e-05	0.276656	0.692049	Obscuribacteraceae
MALE_FACTOR	RIF	0	0	-0.000404011	0.406061	0.716732	Trueperaceae
MALE_FACTOR	RIF	0	0	-1.73973e-05	0.276656	0.692049	Thermodesulfobacteriaceae
MALE_FACTOR	RIF	0	0	0	#NUM!	#NUM!	Fibrobacteraceae
MALE_FACTOR	RIF	0	0	0.0100854	0.397489	0.716732	Acholeplasmataceae
MALE_FACTOR	RIF	0	0	-0.000783397	0.113452	0.692049	Bacillaceae
MALE_FACTOR	RIF	0	0	-0.00107877	0.00908289	0.357639	Erysipelotrichaceae
MALE_FACTOR	RIF	0	0	0.000439042	0.686541	0.891198	Carnobacteriaceae
MALE_FACTOR	RIF	#NUM!	0.00198468	-0.00550434	0.35438	0.716732	Mycoplasmataceae
MALE_FACTOR	RIF	0	0	-9.9108e-05	0.276656	0.692049	Paenibacillaceae
MALE_FACTOR	RIF	0	0	-0.000237604	0.276656	0.692049	RF39
MALE_FACTOR	RIF	0	0	-0.000478372	0.652622	0.891198	Staphylococcaceae
MALE_FACTOR	RIF	0	0	0.000124627	0.855716	0.891198	Thermicanaceae
MALE_FACTOR	RIF	0	0	0	#NUM!	#NUM!	Hungateiclostridiaceae
MALE_FACTOR	RIF	0	0	-0.000108363	0.433411	0.716732	Oscillospiraceae
MALE_FACTOR	RIF	0	0	0.000531232	0.122831	0.692049	Peptococcaceae
MALE_FACTOR	RIF	0	0	-9.36609e-05	0.757626	0.891198	Anaerovoracaceae
MALE_FACTOR	RIF	0	0	-0.000205851	0.672263	0.891198	Peptostreptococcaceae
MALE_FACTOR	RIF	0	0	0.000127457	0.408799	0.716732	Acidaminococcaceae
MALE_FACTOR	RIF	0	0	0.000236555	0.851719	0.891198	Family_III
MALE_FACTOR	RIF	0	0	0.00317286	0.615626	0.881464	Leptotrichiaceae
MALE_FACTOR	RIF	0	0	5.8155e-05	0.397489	0.716732	Longimicrobiaceae
MALE_FACTOR	RIF	0	0	-0.000319994	0.276656	0.692049	S0134_terrestrial_group
MALE_FACTOR	RIF	0	0	-0.000311156	0.276656	0.692049	Sandaracinaceae
MALE_FACTOR	RIF	0	0	-3.78334e-05	0.480086	0.720128	Absconditabacteriales_(SR1)
MALE_FACTOR	RIF	0	0	0.000301355	0.454639	0.716732	Pirellulaceae
MALE_FACTOR	RIF	0	0	0	#NUM!	#NUM!	Rubinisphaeraceae
MALE_FACTOR	RIF	0	0	0.00085336	0.686541	0.891198	Azospirillaceae
MALE_FACTOR	RIF	0	0	-0.00048564	0.102486	0.692049	Caulobacteraceae
MALE_FACTOR	RIF	0	0	-0.000302483	0.652622	0.891198	A0839
MALE_FACTOR	RIF	0	0	0	#NUM!	#NUM!	Beijerinckiaceae
MALE_FACTOR	RIF	0	0	0	#NUM!	#NUM!	Pleomorphomonadaceae
MALE_FACTOR	RIF	0	0	0.000545894	0.819285	0.891198	Rhizobiaceae
MALE_FACTOR	RIF	0	0	0.00138652	0.00674142	0.357639	Xanthobacteraceae
MALE_FACTOR	RIF	0	0	-0.00174428	0.107612	0.692049	Rhodobacteraceae
MALE_FACTOR	RIF	0	0	-0.000201779	0.464169	0.716732	uncultured
MALE_FACTOR	RIF	0	0	0.000747548	0.624189	0.885673	Sphingomonadaceae
MALE_FACTOR	RIF	0	0	0.00201709	0.397489	0.716732	Alcaligenaceae
MALE_FACTOR	RIF	0	0	0	#NUM!	#NUM!	Burkholderiaceae
MALE_FACTOR	RIF	0	0	0.000234039	0.446523	0.716732	Comamonadaceae
MALE_FACTOR	RIF	0	0	-0.00057481	0.587502	0.856773	Neisseriaceae
MALE_FACTOR	RIF	0	0	0.000124721	0.397489	0.716732	Rhodocyclaceae
MALE_FACTOR	RIF	0	0	-0.00044827	0.276656	0.692049	Cardiobacteriaceae
MALE_FACTOR	RIF	0	0	-0.000111121	0.276656	0.692049	Erwiniaceae
MALE_FACTOR	RIF	0	0	-0.00152958	0.0346768	0.692049	JI49D030
MALE_FACTOR	RIF	0	0	2.26267e-05	0.721783	0.891198	Morganellaceae
MALE_FACTOR	RIF	0	0	-6.55301e-05	0.755327	0.891198	Pectobacteriaceae
MALE_FACTOR	RIF	0	0	-0.000300756	0.419623	0.716732	Vibrionaceae
MALE_FACTOR	RIF	0	0	-0.00103006	0.406061	0.716732	Pseudomonadaceae
MALE_FACTOR	RIF	0	0	0	#NUM!	#NUM!	Leptospiraceae
MALE_FACTOR	RIF	0	0	-0.000414155	0.849276	0.891198	Spirochaetaceae
MALE_FACTOR	RIF	0	0	0.000512264	0.74768	0.891198	Synergistaceae
MALE_FACTOR	RIF	0	0	0	#NUM!	#NUM!	Fervidobacteriaceae
MALE_FACTOR	RIF	0	0	-0.000356445	0.212701	0.692049	Chthoniobacteraceae
MALE_FACTOR	RIF	0	0	0	#NUM!	#NUM!	Opitutaceae
MALE_FACTOR	RIF	0	0	-0.000108242	0.276656	0.692049	Puniceicoccaceae
MALE_FACTOR	RIF	#NUM!	-0.000252255	-0.0014436	0.216475	0.692049	Mobiluncus
MALE_FACTOR	RIF	0	0	-0.000833057	0.894509	0.920206	Varibaculum
MALE_FACTOR	RIF	0.828425	0.00135656	0.0471666	0.279775	0.692049	Gardnerella
MALE_FACTOR	RIF	#NUM!	-0.000554971	-0.00751297	0.00532153	0.357639	Corynebacteriaceae
MALE_FACTOR	RIF	2.32935	0.000788028	0.0126131	0.673267	0.891198	Atopobium
MALE_FACTOR	RIF	0	0	0.00619825	0.37494	0.716732	Porphyromonas
MALE_FACTOR	RIF	-0.811704	-0.0110177	-0.0273903	0.673928	0.891198	Prevotella
MALE_FACTOR	RIF	0	0	-0.0189615	0.73228	0.891198	Prevotella_7
MALE_FACTOR	RIF	-0.901364	-0.0010707	-0.000213399	0.788498	0.891198	Campylobacter
MALE_FACTOR	RIF	0.218766	0.105345	0.050098	0.491207	0.733318	Lactobacillus
MALE_FACTOR	RIF	0	0	-0.0362627	0.353299	0.716732	Streptococcus
MALE_FACTOR	RIF	0	0	-0.00105335	0.741492	0.891198	Howardella
MALE_FACTOR	RIF	0	0	-0.00333272	0.904639	0.920206	Anaerococcus
MALE_FACTOR	RIF	#NUM!	8.45829e-05	0.000742679	0.47089	0.720128	Fenollaria
MALE_FACTOR	RIF	#NUM!	0.000192233	-0.00178631	0.908521	0.920206	Finegoldia
MALE_FACTOR	RIF	#NUM!	0.000530565	0.00357673	0.437102	0.716732	Peptoniphilus
MALE_FACTOR	RIF	-3.53044	-0.00396578	-0.00725765	0.122278	0.692049	Dialister
MALE_FACTOR	RIF	0	0	-0.00123516	0.453013	0.716732	Sutterella
MALE_FACTOR	RIF	#NUM!	-0.00133962	-0.0465305	0.113869	0.692049	Escherichia-Shigella
MALE_FACTOR	RIF	0	0	0.00119599	0.782638	0.891198	Conservatibacter
MALE_FACTOR	RIF	0	0	-0.000295171	0.433411	0.716732	Bryobacter
MALE_FACTOR	RIF	0	0	-0.00101879	0.276656	0.692049	Luteitalea
MALE_FACTOR	RIF	0	0	-0.000144183	0.406061	0.716732	Actinobaculum
MALE_FACTOR	RIF	0	0	-0.000373336	0.410939	0.716732	Actinomycetaceae
MALE_FACTOR	RIF	0	0	0	#NUM!	#NUM!	Alloscardovia
MALE_FACTOR	RIF	0	0	-0.00018014	0.419623	0.716732	Dermabacter
MALE_FACTOR	RIF	0	0	-0.000168134	0.433411	0.716732	Dermacoccus
MALE_FACTOR	RIF	0	0	-0.000384419	0.276656	0.692049	Pseudoclavibacter
MALE_FACTOR	RIF	0	0	-9.63004e-05	0.862906	0.891198	Falsarthrobacter
MALE_FACTOR	RIF	0	0	-0.00080281	0.276656	0.692049	Glutamicibacter
MALE_FACTOR	RIF	0	0	7.19832e-05	0.397489	0.716732	Pseudoglutamicibacter
MALE_FACTOR	RIF	0	0	-0.000166199	0.862906	0.891198	Pseudonocardia
MALE_FACTOR	RIF	0	0	-0.000589868	0.276656	0.692049	Saccharothrix
MALE_FACTOR	RIF	0	0	6.20112e-05	0.747823	0.891198	Atopobiaceae
MALE_FACTOR	RIF	0	0	0.000145431	0.427419	0.716732	CHKCI002
MALE_FACTOR	RIF	0	0	0.000477543	0.37304	0.716732	DNF00809
MALE_FACTOR	RIF	0	0	0.000940411	0.397489	0.716732	Bacteroidetes_vadinHA17
MALE_FACTOR	RIF	0	0	-0.000612755	0.113452	0.692049	Petrimonas
MALE_FACTOR	RIF	0	0	0	#NUM!	#NUM!	Microbacter
MALE_FACTOR	RIF	0	0	0.00286542	0.807231	0.891198	Falsiporphyromonas
MALE_FACTOR	RIF	0	0	0.000168157	0.836431	0.891198	Prevotellaceae_UCG-001
MALE_FACTOR	RIF	0	0	0.00173953	0.151301	0.692049	Alistipes
MALE_FACTOR	RIF	0	0	5.60245e-05	0.397489	0.716732	Siphonobacter
MALE_FACTOR	RIF	0	0	-0.000401629	0.113452	0.692049	Rufibacter
MALE_FACTOR	RIF	0	0	-0.0010994	0.209324	0.692049	Capnocytophaga
MALE_FACTOR	RIF	0	0	0.00174674	0.392063	0.716732	Moheibacter
MALE_FACTOR	RIF	0	0	-3.00692e-05	0.461797	0.716732	Lentimicrobium
MALE_FACTOR	RIF	0	0	-0.000390953	0.0488052	0.692049	Mucilaginibacter
MALE_FACTOR	RIF	0	0	-3.66211e-05	0.276656	0.692049	Bacteriovorax
MALE_FACTOR	RIF	0	0	-0.00015655	0.757626	0.891198	0319-6G20
MALE_FACTOR	RIF	0	0	0	#NUM!	#NUM!	uncultured
MALE_FACTOR	RIF	0	0	-0.000757983	0.276656	0.692049	uncultured
MALE_FACTOR	RIF	0	0	-3.87207e-05	0.276656	0.692049	Gastranaerophilales
MALE_FACTOR	RIF	0	0	-1.14247e-05	0.276656	0.692049	Candidatus_Obscuribacter
MALE_FACTOR	RIF	0	0	-0.000404011	0.406061	0.716732	Truepera
MALE_FACTOR	RIF	0	0	-1.73973e-05	0.276656	0.692049	Thermodesulfobacterium
MALE_FACTOR	RIF	0	0	0	#NUM!	#NUM!	uncultured
MALE_FACTOR	RIF	0	0	0.0100854	0.397489	0.716732	Acholeplasma
MALE_FACTOR	RIF	0	0	-0.000783397	0.113452	0.692049	Caldibacillus
MALE_FACTOR	RIF	0	0	-0.00107877	0.00908289	0.357639	Erysipelothrix
MALE_FACTOR	RIF	0	0	0.000439042	0.686541	0.891198	Isobaculum
MALE_FACTOR	RIF	0	0	8.01093e-05	0.737101	0.891198	HT002
MALE_FACTOR	RIF	0	0	0	#NUM!	#NUM!	Lacticaseibacillus
MALE_FACTOR	RIF	0	0	-0.000504505	0.862906	0.891198	uncultured
MALE_FACTOR	RIF	0	0	0.0002769	0.188261	0.692049	Mycoplasma
MALE_FACTOR	RIF	#NUM!	0.000975057	-0.00578124	0.401239	0.716732	Ureaplasma
MALE_FACTOR	RIF	0	0	-0.000237604	0.276656	0.692049	RF39
MALE_FACTOR	RIF	0	0	-0.000367384	0.406061	0.716732	Auricoccus-Abyssicoccus
MALE_FACTOR	RIF	0	0	-0.000232908	0.787157	0.891198	Jeotgalicoccus
MALE_FACTOR	RIF	0	0	0.000121919	0.215896	0.692049	Staphylococcaceae
MALE_FACTOR	RIF	0	0	0.000124627	0.855716	0.891198	Thermicanus
MALE_FACTOR	RIF	0	0	-0.000197126	0.433411	0.716732	[Eubacterium]_eligens_group
MALE_FACTOR	RIF	0	0	-0.000279891	0.2063	0.692049	Coprococcus
MALE_FACTOR	RIF	0	0	-0.000182225	0.652622	0.891198	Fusicatenibacter
MALE_FACTOR	RIF	0	0	-8.60319e-05	0.757626	0.891198	Johnsonella
MALE_FACTOR	RIF	0	0	-0.000135923	0.787157	0.891198	Lachnoclostridium
MALE_FACTOR	RIF	0	0	-0.00031584	0.640189	0.891198	Lachnospira
MALE_FACTOR	RIF	0	0	6.94209e-05	0.908352	0.920206	uncultured
MALE_FACTOR	RIF	0	0	0.000531232	0.122831	0.692049	Peptococcus
MALE_FACTOR	RIF	0	0	-9.36609e-05	0.757626	0.891198	[Eubacterium]_brachy_group
MALE_FACTOR	RIF	0	0	3.73408e-05	0.188261	0.692049	Gallicola
MALE_FACTOR	RIF	0	0	0.000225531	0.116174	0.692049	Murdochiella
MALE_FACTOR	RIF	0	0	0.000405728	0.313905	0.716732	Parvimonas
MALE_FACTOR	RIF	0	0	0.000639783	0.0707699	0.692049	W5053
MALE_FACTOR	RIF	0	0	-6.21093e-05	0.757626	0.891198	Filifactor
MALE_FACTOR	RIF	0	0	0	#NUM!	#NUM!	Proteocatella
MALE_FACTOR	RIF	0	0	0.000127457	0.408799	0.716732	Acidaminococcus
MALE_FACTOR	RIF	0	0	-0.0121477	0.501982	0.745869	Anaeroglobus
MALE_FACTOR	RIF	0	0	0.00179601	0.41415	0.716732	Megasphaera
MALE_FACTOR	RIF	-0.160755	-0.000136541	-0.00198529	0.680272	0.891198	Veillonellaceae
MALE_FACTOR	RIF	0	0	0.000236555	0.851719	0.891198	Thermoanaerobacterium
MALE_FACTOR	RIF	0	0	0.000102757	0.686541	0.891198	Streptobacillus
MALE_FACTOR	RIF	0	0	5.8155e-05	0.397489	0.716732	Longimicrobiaceae
MALE_FACTOR	RIF	0	0	-0.000319994	0.276656	0.692049	S0134_terrestrial_group
MALE_FACTOR	RIF	0	0	-0.000311156	0.276656	0.692049	uncultured
MALE_FACTOR	RIF	0	0	-3.78334e-05	0.480086	0.720128	Absconditabacteriales_(SR1)
MALE_FACTOR	RIF	0	0	0.00064059	0.397489	0.716732	Pir4_lineage
MALE_FACTOR	RIF	0	0	-0.000339234	0.757626	0.891198	Pirellula
MALE_FACTOR	RIF	0	0	0	#NUM!	#NUM!	SH-PL14
MALE_FACTOR	RIF	0	0	0.00085336	0.686541	0.891198	Skermanella
MALE_FACTOR	RIF	0	0	-0.000302483	0.652622	0.891198	A0839
MALE_FACTOR	RIF	0	0	0	#NUM!	#NUM!	Chelatococcus
MALE_FACTOR	RIF	0	0	0	#NUM!	#NUM!	Chthonobacter
MALE_FACTOR	RIF	0	0	0.000994515	0.721783	0.891198	Daeguia
MALE_FACTOR	RIF	0	0	-0.000448621	0.276656	0.692049	Mycoplana
MALE_FACTOR	RIF	0	0	0.00138652	0.00674142	0.357639	Nitrobacter
MALE_FACTOR	RIF	0	0	6.05693e-06	0.908352	0.920206	Methylarcula
MALE_FACTOR	RIF	0	0	-0.00175034	0.108875	0.692049	Plastorhodobacter
MALE_FACTOR	RIF	0	0	-0.000201779	0.464169	0.716732	uncultured
MALE_FACTOR	RIF	0	0	0.000132075	0.215896	0.692049	Altererythrobacter
MALE_FACTOR	RIF	0	0	0	#NUM!	#NUM!	Blastomonas
MALE_FACTOR	RIF	0	0	0.000137284	0.122831	0.692049	Qipengyuania
MALE_FACTOR	RIF	0	0	0.000478189	0.808491	0.891198	Stakelama
MALE_FACTOR	RIF	0	0	0.00201709	0.397489	0.716732	Pigmentiphaga
MALE_FACTOR	RIF	0	0	0	#NUM!	#NUM!	Ralstonia
MALE_FACTOR	RIF	0	0	0	#NUM!	#NUM!	Aquabacterium
MALE_FACTOR	RIF	0	0	0	#NUM!	#NUM!	Malikia
MALE_FACTOR	RIF	0	0	-0.000182402	0.276656	0.692049	Pseudacidovorax
MALE_FACTOR	RIF	0	0	0.000416441	0.176898	0.692049	Tibeticola
MALE_FACTOR	RIF	0	0	-0.000291212	0.955097	0.958138	Kingella
MALE_FACTOR	RIF	0	0	-0.00044827	0.276656	0.692049	Cardiobacteriaceae
MALE_FACTOR	RIF	0	0	0	#NUM!	#NUM!	Cardiobacterium
MALE_FACTOR	RIF	0	0	-0.000111121	0.276656	0.692049	Phaseolibacter
MALE_FACTOR	RIF	0	0	-0.00152958	0.0346768	0.692049	JI49D030
MALE_FACTOR	RIF	0	0	-2.38561e-05	0.862906	0.891198	Buchnera
MALE_FACTOR	RIF	0	0	4.64828e-05	0.397489	0.716732	Cosenzaea
MALE_FACTOR	RIF	0	0	0	#NUM!	#NUM!	Morganella
MALE_FACTOR	RIF	0	0	-6.55301e-05	0.755327	0.891198	Nissabacter
MALE_FACTOR	RIF	0	0	-0.000300756	0.419623	0.716732	Photobacterium
MALE_FACTOR	RIF	0	0	-0.00103006	0.406061	0.716732	Pseudomonadaceae
MALE_FACTOR	RIF	0	0	0	#NUM!	#NUM!	uncultured
MALE_FACTOR	RIF	0	0	-0.000414155	0.849276	0.891198	Treponema
MALE_FACTOR	RIF	0	0	0.000261042	0.768967	0.891198	Jonquetella
MALE_FACTOR	RIF	0	0	0.000251222	0.908352	0.920206	Pyramidobacter
MALE_FACTOR	RIF	0	0	0	#NUM!	#NUM!	Fervidobacterium
MALE_FACTOR	RIF	0	0	-0.000356445	0.212701	0.692049	Chthoniobacter
MALE_FACTOR	RIF	0	0	0	#NUM!	#NUM!	Lacunisphaera
MALE_FACTOR	RIF	0	0	0	#NUM!	#NUM!	uncultured
MALE_FACTOR	RIF	0	0	-0.000108242	0.276656	0.692049	uncultured

## Sheet: Rectum_MF_vs_RIF
treatment_1	treatment_2	log2_median_ratio	median_diff	mean_diff	wilcox_p_value	adjusted_p_value	taxon_name
MALE_FACTOR	RIF	0	0	0	#NUM!	#NUM!	Bacteria
MALE_FACTOR	RIF	-0.0347959	-0.000867926	0.0341439	0.884527	0.972708	Actinobacteriota
MALE_FACTOR	RIF	0.468088	0.110193	0.085093	0.0910664	0.790441	Bacteroidota
MALE_FACTOR	RIF	-0.642415	-0.00549966	-0.00847219	0.323422	0.957921	Campylobacterota
MALE_FACTOR	RIF	0	0	-5.57926e-05	0.714494	0.972708	Cyanobacteria
MALE_FACTOR	RIF	-1.22857	-0.00355358	-0.00333081	0.0133792	0.515841	Desulfobacterota
MALE_FACTOR	RIF	-0.475484	-0.166317	-0.0884969	0.0644061	0.790441	Firmicutes
MALE_FACTOR	RIF	-2.56802	-0.00744655	-0.0129718	0.101135	0.790441	Fusobacteriota
MALE_FACTOR	RIF	-1.27843	-0.0253613	-0.00385277	0.0403528	0.73697	Proteobacteria
MALE_FACTOR	RIF	0	0	8.59253e-05	0.251045	0.957921	Synergistota
MALE_FACTOR	RIF	-2.12205	-0.0005949	-0.00214264	0.233345	0.957921	Verrucomicrobiota
MALE_FACTOR	RIF	-0.304655	-0.00616903	0.0102907	0.945967	0.98699	Actinobacteria
MALE_FACTOR	RIF	0.420986	0.00173236	0.0238532	0.333282	0.957921	Coriobacteriia
MALE_FACTOR	RIF	0.468088	0.110193	0.085093	0.0910664	0.790441	Bacteroidia
MALE_FACTOR	RIF	-0.642415	-0.00549966	-0.00847219	0.323422	0.957921	Campylobacteria
MALE_FACTOR	RIF	0	0	-6.25542e-05	0.899825	0.972708	Cyanobacteriia
MALE_FACTOR	RIF	0	0	6.76162e-06	0.79043	0.972708	Vampirivibrionia
MALE_FACTOR	RIF	-1.22857	-0.00355358	-0.00333081	0.0133792	0.515841	Desulfovibrionia
MALE_FACTOR	RIF	0.210506	0.00331441	-0.0102909	0.677024	0.972708	Bacilli
MALE_FACTOR	RIF	-0.435043	-0.12896	-0.0848539	0.111722	0.790441	Clostridia
MALE_FACTOR	RIF	0.0550946	0.000879572	0.00664795	0.915185	0.980152	Negativicutes
MALE_FACTOR	RIF	-2.56802	-0.00744655	-0.0129718	0.101135	0.790441	Fusobacteriia
MALE_FACTOR	RIF	#NUM!	-0.00667534	-0.00563635	0.00679419	0.47267	Alphaproteobacteria
MALE_FACTOR	RIF	-0.959339	-0.0125462	0.00178358	0.120934	0.791774	Gammaproteobacteria
MALE_FACTOR	RIF	0	0	8.59253e-05	0.251045	0.957921	Synergistia
MALE_FACTOR	RIF	0	0	-0.00046897	0.0522823	0.788781	Lentisphaeria
MALE_FACTOR	RIF	#NUM!	-0.000365651	-0.00167367	0.409245	0.957921	Verrucomicrobiae
MALE_FACTOR	RIF	0.186212	0.00106708	0.00653954	0.837329	0.972708	Actinomycetales
MALE_FACTOR	RIF	0.442934	0.00138505	0.0162178	0.265271	0.957921	Bifidobacteriales
MALE_FACTOR	RIF	-1.5983	-0.010429	-0.0124086	0.0872158	0.790441	Corynebacteriales
MALE_FACTOR	RIF	0	0	-5.8015e-05	1	1	Micrococcales
MALE_FACTOR	RIF	0.420986	0.00173236	0.0238532	0.333282	0.957921	Coriobacteriales
MALE_FACTOR	RIF	0.466761	0.109827	0.0851242	0.0949363	0.790441	Bacteroidales
MALE_FACTOR	RIF	0	0	-1.62825e-06	0.757626	0.972708	Cytophagales
MALE_FACTOR	RIF	0	0	-1.23831e-06	0.609652	0.972708	Flavobacteriales
MALE_FACTOR	RIF	-0.642415	-0.00549966	-0.00847219	0.323422	0.957921	Campylobacterales
MALE_FACTOR	RIF	0	0	-6.25542e-05	0.899825	0.972708	Chloroplast
MALE_FACTOR	RIF	0	0	6.76162e-06	0.79043	0.972708	Gastranaerophilales
MALE_FACTOR	RIF	-1.22857	-0.00355358	-0.00333081	0.0133792	0.515841	Desulfovibrionales
MALE_FACTOR	RIF	0.482567	0.00127386	0.00052928	0.732329	0.972708	Erysipelotrichales
MALE_FACTOR	RIF	0	0	-9.53579e-05	0.657048	0.972708	Izemoplasmatales
MALE_FACTOR	RIF	-0.290338	-0.00217212	-0.010153	0.961391	0.98699	Lactobacillales
MALE_FACTOR	RIF	0	0	0.000216771	0.53048	0.971037	Mycoplasmatales
MALE_FACTOR	RIF	0	0	-0.000664035	0.872529	0.972708	RF39
MALE_FACTOR	RIF	2.2143	0.00230718	0.000392262	0.249104	0.957921	Staphylococcales
MALE_FACTOR	RIF	0	0	-0.000516828	0.113452	0.790441	Thermicanales
MALE_FACTOR	RIF	-0.354973	-0.000488187	-0.00530715	0.665049	0.972708	Christensenellales
MALE_FACTOR	RIF	#NUM!	-0.00104203	-0.00106206	0.393315	0.957921	Clostridia_UCG-014
MALE_FACTOR	RIF	#NUM!	0.000131483	-0.001315	0.800294	0.972708	Clostridia_vadinBB60_group
MALE_FACTOR	RIF	0	0	0.000440764	0.288201	0.957921	Clostridiales
MALE_FACTOR	RIF	-0.340295	-0.0299284	-0.0186305	0.621215	0.972708	Lachnospirales
MALE_FACTOR	RIF	-1.00286	-0.000293565	-0.000560732	0.741209	0.972708	Monoglobales
MALE_FACTOR	RIF	-0.0319804	-0.00150097	-0.0182836	0.531692	0.971037	Oscillospirales
MALE_FACTOR	RIF	-0.48293	-0.000127754	0.000258099	0.549087	0.972708	Peptococcales
MALE_FACTOR	RIF	-0.224399	-0.0180562	-0.0396046	0.479044	0.961174	Peptostreptococcales-Tissierellales
MALE_FACTOR	RIF	1.59078	0.00212019	0.00232138	0.0379939	0.73697	Acidaminococcales
MALE_FACTOR	RIF	-0.49675	-0.00657601	0.00432657	0.45757	0.961174	Veillonellales-Selenomonadales
MALE_FACTOR	RIF	-2.56802	-0.00744655	-0.0129718	0.101135	0.790441	Fusobacteriales
MALE_FACTOR	RIF	0	0	-2.41373e-05	0.695328	0.972708	Rhizobiales
MALE_FACTOR	RIF	0	0	-6.14163e-05	0.806486	0.972708	Rhodobacterales
MALE_FACTOR	RIF	#NUM!	-0.00317557	-0.00546177	0.00514144	0.47267	Rhodospirillales
MALE_FACTOR	RIF	0	0	-8.90311e-05	0.679334	0.972708	Sphingomonadales
MALE_FACTOR	RIF	-0.832464	-0.00502624	-0.00431836	0.100643	0.790441	Burkholderiales
MALE_FACTOR	RIF	-1.59069	-0.0053326	0.00710989	0.821933	0.972708	Enterobacterales
MALE_FACTOR	RIF	3.84862	0.00108136	-0.00092797	0.186498	0.957921	Pseudomonadales
MALE_FACTOR	RIF	0	0	-7.9968e-05	0.589372	0.972708	Xanthomonadales
MALE_FACTOR	RIF	0	0	8.59253e-05	0.251045	0.957921	Synergistales
MALE_FACTOR	RIF	0	0	-0.00046897	0.0522823	0.788781	Victivallales
MALE_FACTOR	RIF	0	0	-0.000256098	0.613396	0.972708	Opitutales
MALE_FACTOR	RIF	0	0	-0.00141757	0.31904	0.957921	Verrucomicrobiales
MALE_FACTOR	RIF	0.186212	0.00106708	0.00653954	0.837329	0.972708	Actinomycetaceae
MALE_FACTOR	RIF	0.442934	0.00138505	0.0162178	0.265271	0.957921	Bifidobacteriaceae
MALE_FACTOR	RIF	-1.5983	-0.010429	-0.0124086	0.0872158	0.790441	Corynebacteriaceae
MALE_FACTOR	RIF	0	0	-5.50739e-05	0.0808917	0.790441	Brevibacteriaceae
MALE_FACTOR	RIF	0	0	-2.94114e-06	0.676049	0.972708	Micrococcaceae
MALE_FACTOR	RIF	0.0141987	1.08352e-05	0.0232398	0.423522	0.957921	Atopobiaceae
MALE_FACTOR	RIF	-1.53502	-0.000775009	0.000601313	0.862942	0.972708	Coriobacteriaceae
MALE_FACTOR	RIF	0	0	3.33494e-05	0.913605	0.980152	Coriobacteriales_Incertae_Sedis
MALE_FACTOR	RIF	1.04183	0.000675698	-5.88792e-05	0.404318	0.957921	Eggerthellaceae
MALE_FACTOR	RIF	0	0	3.75964e-05	0.116174	0.790441	uncultured
MALE_FACTOR	RIF	-0.128452	-0.00397343	0.0155454	0.96103	0.98699	Bacteroidaceae
MALE_FACTOR	RIF	4.272	0.00167997	0.000620064	0.114563	0.790441	Barnesiellaceae
MALE_FACTOR	RIF	0.370426	0.000444182	0.000244121	1	1	Marinifilaceae
MALE_FACTOR	RIF	-0.163648	-0.000285888	0.000710472	0.97614	0.990412	Muribaculaceae
MALE_FACTOR	RIF	-1.63587	-0.0113639	-0.0066753	0.277085	0.957921	Porphyromonadaceae
MALE_FACTOR	RIF	0.503464	0.0577544	0.0769176	0.432047	0.957921	Prevotellaceae
MALE_FACTOR	RIF	0.486885	0.00265878	-3.84747e-05	0.754448	0.972708	Rikenellaceae
MALE_FACTOR	RIF	-0.127037	-0.000476189	-0.00208061	0.883002	0.972708	Tannerellaceae
MALE_FACTOR	RIF	0	0	-0.000119045	0.461797	0.961174	uncultured
MALE_FACTOR	RIF	0	0	-1.62825e-06	0.757626	0.972708	Cyclobacteriaceae
MALE_FACTOR	RIF	0	0	-1.23831e-06	0.609652	0.972708	Weeksellaceae
MALE_FACTOR	RIF	-0.642415	-0.00549966	-0.00847219	0.323422	0.957921	Campylobacteraceae
MALE_FACTOR	RIF	0	0	-6.25542e-05	0.899825	0.972708	Chloroplast
MALE_FACTOR	RIF	0	0	6.76162e-06	0.79043	0.972708	Gastranaerophilales
MALE_FACTOR	RIF	-1.22857	-0.00355358	-0.00333081	0.0133792	0.515841	Desulfovibrionaceae
MALE_FACTOR	RIF	0.159398	0.000181321	0.000390276	0.644274	0.972708	Erysipelatoclostridiaceae
MALE_FACTOR	RIF	1.13926	0.00109836	0.000139004	0.673453	0.972708	Erysipelotrichaceae
MALE_FACTOR	RIF	0	0	-9.53579e-05	0.657048	0.972708	Izemoplasmatales
MALE_FACTOR	RIF	0	0	-0.000955349	0.873471	0.972708	Aerococcaceae
MALE_FACTOR	RIF	0.276644	0.00087264	-0.00775666	0.512441	0.961174	Lactobacillaceae
MALE_FACTOR	RIF	0	0	-0.00068299	0.507326	0.961174	Listeriaceae
MALE_FACTOR	RIF	-0.193062	-0.000408628	-0.00284942	0.702741	0.972708	Streptococcaceae
MALE_FACTOR	RIF	0	0	0.000216771	0.53048	0.971037	Mycoplasmataceae
MALE_FACTOR	RIF	0	0	-0.000664035	0.872529	0.972708	RF39
MALE_FACTOR	RIF	0	0	0.00030339	0.65645	0.972708	Gemellaceae
MALE_FACTOR	RIF	1.48223	0.00113681	8.88718e-05	0.301462	0.957921	Staphylococcaceae
MALE_FACTOR	RIF	0	0	-0.000516828	0.113452	0.790441	Thermicanaceae
MALE_FACTOR	RIF	-0.354973	-0.000488187	-0.00530715	0.665049	0.972708	Christensenellaceae
MALE_FACTOR	RIF	#NUM!	-0.00104203	-0.00106206	0.393315	0.957921	Clostridia_UCG-014
MALE_FACTOR	RIF	#NUM!	0.000131483	-0.001315	0.800294	0.972708	Clostridia_vadinBB60_group
MALE_FACTOR	RIF	0	0	0.000440764	0.288201	0.957921	Clostridiaceae
MALE_FACTOR	RIF	-0.340295	-0.0299284	-0.0186305	0.621215	0.972708	Lachnospiraceae
MALE_FACTOR	RIF	-1.00286	-0.000293565	-0.000560732	0.741209	0.972708	Monoglobaceae
MALE_FACTOR	RIF	-1.02871	-0.00187681	-0.000531617	0.506875	0.961174	[Eubacterium]_coprostanoligenes_group
MALE_FACTOR	RIF	0.173749	0.000326227	-4.90867e-05	0.883128	0.972708	Butyricicoccaceae
MALE_FACTOR	RIF	#NUM!	-7.61204e-05	-0.000803481	0.353944	0.957921	Hungateiclostridiaceae
MALE_FACTOR	RIF	-0.408217	-0.00741446	-0.0062916	0.518856	0.967974	Oscillospiraceae
MALE_FACTOR	RIF	-0.239347	-0.00739877	-0.0101105	0.411619	0.957921	Ruminococcaceae
MALE_FACTOR	RIF	0	0	0.000161524	0.837766	0.972708	UCG-010
MALE_FACTOR	RIF	-0.48293	-0.000127754	0.000258099	0.549087	0.972708	Peptococcaceae
MALE_FACTOR	RIF	-0.480915	-0.00123575	-0.000809769	0.717313	0.972708	Anaerovoracaceae
MALE_FACTOR	RIF	-0.298791	-0.0208956	-0.0408519	0.379128	0.957921	Family_XI
MALE_FACTOR	RIF	1.01419	0.00166398	0.002057	0.235177	0.957921	Peptostreptococcaceae
MALE_FACTOR	RIF	1.59078	0.00212019	0.00232138	0.0379939	0.73697	Acidaminococcaceae
MALE_FACTOR	RIF	0	0	-0.000738153	0.433411	0.957921	Selenomonadaceae
MALE_FACTOR	RIF	-0.410004	-0.00525864	0.00506472	0.611265	0.972708	Veillonellaceae
MALE_FACTOR	RIF	-2.37639	-0.00633243	-0.0147346	0.172003	0.957921	Fusobacteriaceae
MALE_FACTOR	RIF	0	0	0.00176283	0.506661	0.961174	Leptotrichiaceae
MALE_FACTOR	RIF	0	0	-2.41373e-05	0.695328	0.972708	Xanthobacteraceae
MALE_FACTOR	RIF	0	0	-6.14163e-05	0.806486	0.972708	Rhodobacteraceae
MALE_FACTOR	RIF	#NUM!	-0.00317557	-0.00546177	0.00514144	0.47267	uncultured
MALE_FACTOR	RIF	0	0	-8.90311e-05	0.679334	0.972708	Sphingomonadaceae
MALE_FACTOR	RIF	0	0	-0.000185424	0.345135	0.957921	Comamonadaceae
MALE_FACTOR	RIF	0	0	0.000344889	0.42997	0.957921	Hydrogenophilaceae
MALE_FACTOR	RIF	0	0	-0.000143569	0.433411	0.957921	Neisseriaceae
MALE_FACTOR	RIF	-0.855448	-0.00411552	-0.00433426	0.120065	0.791774	Sutterellaceae
MALE_FACTOR	RIF	1.27907	0.000978034	0.00702238	0.620675	0.972708	Enterobacteriaceae
MALE_FACTOR	RIF	-0.688424	-0.000161987	0.000487598	0.991849	1	Pasteurellaceae
MALE_FACTOR	RIF	0	0	-0.000277309	0.390671	0.957921	Vibrionaceae
MALE_FACTOR	RIF	#NUM!	0.000346024	-0.00032639	0.109995	0.790441	Moraxellaceae
MALE_FACTOR	RIF	2.78688	0.000476007	-0.00060158	0.803622	0.972708	Pseudomonadaceae
MALE_FACTOR	RIF	0	0	-7.9968e-05	0.589372	0.972708	Xanthomonadaceae
MALE_FACTOR	RIF	0	0	8.59253e-05	0.251045	0.957921	Synergistaceae
MALE_FACTOR	RIF	0	0	-0.000225919	0.0391749	0.73697	vadinBE97
MALE_FACTOR	RIF	0	0	-0.000243051	0.125273	0.804998	Victivallaceae
MALE_FACTOR	RIF	0	0	-0.000256098	0.613396	0.972708	Puniceicoccaceae
MALE_FACTOR	RIF	0	0	-0.00141757	0.31904	0.957921	Akkermansiaceae
MALE_FACTOR	RIF	0	0	-8.84148e-05	0.228345	0.957921	Actinobaculum
MALE_FACTOR	RIF	0.349103	5.69965e-05	-0.000564539	0.826367	0.972708	Actinomyces
MALE_FACTOR	RIF	#NUM!	5.41947e-05	0.0011926	0.924424	0.980515	Actinomycetaceae
MALE_FACTOR	RIF	0	0	1.53223e-05	0.408799	0.957921	Actinotignum
MALE_FACTOR	RIF	0	0	0.000105145	0.544135	0.972708	Arcanobacterium
MALE_FACTOR	RIF	0.758401	0.00104283	0.00635607	0.427178	0.957921	Mobiluncus
MALE_FACTOR	RIF	-1.72196	-0.00114549	-0.000476636	0.430945	0.957921	Varibaculum
MALE_FACTOR	RIF	0.202875	0.000405625	0.00159633	0.928507	0.980515	Bifidobacterium
MALE_FACTOR	RIF	0	0	0.0146215	0.0341457	0.73697	Gardnerella
MALE_FACTOR	RIF	#NUM!	-0.00193834	0.00247556	0.110911	0.790441	Corynebacteriaceae
MALE_FACTOR	RIF	0.264405	0.000176307	-0.00908993	0.882178	0.972708	Corynebacterium
MALE_FACTOR	RIF	-1.93839	-0.0052597	-0.00576598	0.0235819	0.73697	Lawsonella
MALE_FACTOR	RIF	0	0	-0.000391585	0.398326	0.957921	Turicella
MALE_FACTOR	RIF	0	0	-5.50739e-05	0.0808917	0.790441	Brevibacterium
MALE_FACTOR	RIF	0	0	-2.94114e-06	0.676049	0.972708	Micrococcus
MALE_FACTOR	RIF	0	0	-0.00032583	0.943553	0.98699	Atopobiaceae
MALE_FACTOR	RIF	1.75888	0.000763756	0.0235656	0.362456	0.957921	Atopobium
MALE_FACTOR	RIF	-1.53502	-0.000775009	0.000601313	0.862942	0.972708	Collinsella
MALE_FACTOR	RIF	0	0	3.33494e-05	0.913605	0.980152	uncultured
MALE_FACTOR	RIF	0	0	-0.00046879	0.39577	0.957921	CHKCI002
MALE_FACTOR	RIF	0	0	0.000155167	0.341546	0.957921	DNF00809
MALE_FACTOR	RIF	0	0	0.00024358	0.29429	0.957921	Eggerthella
MALE_FACTOR	RIF	0	0	4.02319e-05	0.895546	0.972708	Enterorhabdus
MALE_FACTOR	RIF	0	0	8.08303e-06	0.569409	0.972708	Senegalimassilia
MALE_FACTOR	RIF	0	0	-3.7151e-05	0.470195	0.961174	Slackia
MALE_FACTOR	RIF	0	0	3.75964e-05	0.116174	0.790441	uncultured
MALE_FACTOR	RIF	-0.128452	-0.00397343	0.0155454	0.96103	0.98699	Bacteroides
MALE_FACTOR	RIF	#NUM!	0.000573115	0.000139038	0.168359	0.957921	Barnesiella
MALE_FACTOR	RIF	0	0	0.000468139	0.168484	0.957921	Coprobacter
MALE_FACTOR	RIF	0	0	1.28865e-05	0.875607	0.972708	uncultured
MALE_FACTOR	RIF	-0.285676	-0.000191644	4.64482e-05	0.866265	0.972708	Butyricimonas
MALE_FACTOR	RIF	-0.452361	-0.000263317	0.000197673	0.787798	0.972708	Odoribacter
MALE_FACTOR	RIF	-0.163648	-0.000285888	0.000710472	0.97614	0.990412	Muribaculaceae
MALE_FACTOR	RIF	-1.63587	-0.0113639	-0.0066753	0.277085	0.957921	Porphyromonas
MALE_FACTOR	RIF	0	0	-0.000215683	0.895546	0.972708	Alloprevotella
MALE_FACTOR	RIF	0	0	-0.000730033	0.945586	0.98699	Paraprevotella
MALE_FACTOR	RIF	-0.205688	-0.0128285	0.0451968	0.869259	0.972708	Prevotella
MALE_FACTOR	RIF	-1.31913	-0.00386744	0.00429509	0.384579	0.957921	Prevotella_7
MALE_FACTOR	RIF	0	0	0.0231145	0.210974	0.957921	Prevotella_9
MALE_FACTOR	RIF	0	0	0.00344255	0.32148	0.957921	Prevotellaceae_NK3B31_group
MALE_FACTOR	RIF	0	0	0.00250337	0.182759	0.957921	Prevotellaceae_UCG-001
MALE_FACTOR	RIF	0	0	-0.000389054	0.0488052	0.788781	uncultured
MALE_FACTOR	RIF	0.364514	0.00189705	-0.00018475	0.597406	0.972708	Alistipes
MALE_FACTOR	RIF	0	0	0.000146275	0.158876	0.957921	Rikenellaceae_RC9_gut_group
MALE_FACTOR	RIF	-0.347488	-0.00120925	-0.00253051	0.630247	0.972708	Parabacteroides
MALE_FACTOR	RIF	0	0	0.000449901	0.237023	0.957921	Tannerellaceae
MALE_FACTOR	RIF	0	0	-0.000119045	0.461797	0.961174	uncultured
MALE_FACTOR	RIF	0	0	-1.23831e-06	0.609652	0.972708	Moheibacter
MALE_FACTOR	RIF	-0.642415	-0.00549966	-0.00847219	0.323422	0.957921	Campylobacter
MALE_FACTOR	RIF	0	0	-6.25542e-05	0.899825	0.972708	Chloroplast
MALE_FACTOR	RIF	0	0	6.76162e-06	0.79043	0.972708	Gastranaerophilales
MALE_FACTOR	RIF	-1.37835	-0.00286503	-0.00324493	0.00681081	0.47267	Bilophila
MALE_FACTOR	RIF	0	0	6.79373e-05	0.446523	0.961174	Desulfovibrio
MALE_FACTOR	RIF	0	0	-0.000153812	0.806582	0.972708	uncultured
MALE_FACTOR	RIF	0	0	-0.000302419	0.464169	0.961174	Catenibacterium
MALE_FACTOR	RIF	0	0	0.00034175	0.408799	0.957921	Coprobacillus
MALE_FACTOR	RIF	0	0	0.000198236	0.353944	0.957921	Erysipelatoclostridium
MALE_FACTOR	RIF	0.0931868	6.23117e-05	0.00015271	0.975828	0.990412	Erysipelotrichaceae_UCG-003
MALE_FACTOR	RIF	0	0	-5.52285e-06	0.327163	0.957921	[Clostridium]_innocuum_group
MALE_FACTOR	RIF	0	0	9.2134e-05	0.116174	0.790441	Faecalicoccus
MALE_FACTOR	RIF	0	0	-0.000259762	0.965093	0.987868	Faecalitalea
MALE_FACTOR	RIF	0	0	0.000194287	0.668155	0.972708	Holdemanella
MALE_FACTOR	RIF	0	0	2.46519e-05	0.321553	0.957921	Holdemania
MALE_FACTOR	RIF	0	0	-0.000116209	0.450071	0.961174	Merdibacter
MALE_FACTOR	RIF	0	0	3.86533e-05	0.755327	0.972708	Solobacterium
MALE_FACTOR	RIF	0	0	0.000225952	0.426449	0.957921	Turicibacter
MALE_FACTOR	RIF	0	0	-9.53579e-05	0.657048	0.972708	Izemoplasmatales
MALE_FACTOR	RIF	0	0	-0.000955349	0.873471	0.972708	Aerosphaera
MALE_FACTOR	RIF	0	0	0.000327732	0.0707699	0.790441	HT002
MALE_FACTOR	RIF	0.0523732	0.000152625	-0.00818054	0.512441	0.961174	Lactobacillus
MALE_FACTOR	RIF	0	0	-0.00068299	0.507326	0.961174	Brochothrix
MALE_FACTOR	RIF	-0.193062	-0.000408628	-0.00284942	0.702741	0.972708	Streptococcus
MALE_FACTOR	RIF	0	0	-0.000316228	0.690494	0.972708	Mycoplasma
MALE_FACTOR	RIF	0	0	0.000532999	0.406097	0.957921	Ureaplasma
MALE_FACTOR	RIF	0	0	-0.000664035	0.872529	0.972708	RF39
MALE_FACTOR	RIF	0	0	0.00030339	0.65645	0.972708	Gemella
MALE_FACTOR	RIF	1.48223	0.00113681	8.88718e-05	0.301462	0.957921	Staphylococcus
MALE_FACTOR	RIF	0	0	-0.000516828	0.113452	0.790441	Thermicanus
MALE_FACTOR	RIF	0.0276461	2.9693e-05	-0.00393375	0.960379	0.98699	Christensenellaceae_R-7_group
MALE_FACTOR	RIF	0	0	-0.000419308	0.399924	0.957921	uncultured
MALE_FACTOR	RIF	#NUM!	-0.00104203	-0.00106206	0.393315	0.957921	Clostridia_UCG-014
MALE_FACTOR	RIF	#NUM!	0.000131483	-0.001315	0.800294	0.972708	Clostridia_vadinBB60_group
MALE_FACTOR	RIF	0	0	0.000440764	0.288201	0.957921	Clostridium_sensu_stricto_1
MALE_FACTOR	RIF	0	0	0	#NUM!	#NUM!	[Bacteroides]_pectinophilus_group
MALE_FACTOR	RIF	#NUM!	0.00112353	9.86096e-05	0.699129	0.972708	[Eubacterium]_eligens_group
MALE_FACTOR	RIF	0.0616387	7.61462e-05	8.21954e-06	0.881527	0.972708	[Eubacterium]_hallii_group
MALE_FACTOR	RIF	0	0	-0.00120252	0.2446	0.957921	[Eubacterium]_ruminantium_group
MALE_FACTOR	RIF	0.382356	0.000247635	0.00028935	0.928233	0.980515	[Eubacterium]_ventriosum_group
MALE_FACTOR	RIF	0	0	-0.000179678	1	1	[Eubacterium]_xylanophilum_group
MALE_FACTOR	RIF	0	0	0.000540578	0.163119	0.957921	[Ruminococcus]_gauvreauii_group
MALE_FACTOR	RIF	0	0	0.000831048	0.329287	0.957921	[Ruminococcus]_gnavus_group
MALE_FACTOR	RIF	0.202474	0.000680687	0.000787213	0.694734	0.972708	[Ruminococcus]_torques_group
MALE_FACTOR	RIF	-2.4638	-0.00426549	-0.00296893	0.0338696	0.73697	Agathobacter
MALE_FACTOR	RIF	0.253679	0.000664656	0.00177409	0.743742	0.972708	Anaerostipes
MALE_FACTOR	RIF	-0.311707	-0.00337044	-0.00485168	0.352581	0.957921	Blautia
MALE_FACTOR	RIF	0	0	-0.00132841	0.222332	0.957921	CAG-56
MALE_FACTOR	RIF	-1.19988	-0.00621517	-0.0067974	0.0828018	0.790441	Coprococcus
MALE_FACTOR	RIF	0.457344	0.0016744	0.0003596	0.768946	0.972708	Dorea
MALE_FACTOR	RIF	-0.532824	-0.000975045	-0.000247175	0.483593	0.961174	Fusicatenibacter
MALE_FACTOR	RIF	0	0	-0.00013341	0.691167	0.972708	GCA-900066575
MALE_FACTOR	RIF	#NUM!	0.000186412	0.000116819	0.842676	0.972708	Howardella
MALE_FACTOR	RIF	0	0	7.52128e-05	0.284689	0.957921	Hungatella
MALE_FACTOR	RIF	-0.357266	-0.00166097	0.00195254	0.791625	0.972708	Lachnoclostridium
MALE_FACTOR	RIF	-1.27977	-0.00257646	-0.00226457	0.502531	0.961174	Lachnospira
MALE_FACTOR	RIF	0	0	0.000116098	0.714442	0.972708	Lachnospiraceae_FCS020_group
MALE_FACTOR	RIF	-0.66521	-0.000742997	-0.000328793	0.496175	0.961174	Lachnospiraceae_ND3007_group
MALE_FACTOR	RIF	0.688689	0.000202942	0.000679193	0.705434	0.972708	Lachnospiraceae_NK4A136_group
MALE_FACTOR	RIF	0	0	-0.00091557	0.352331	0.957921	Lachnospiraceae_UCG-001
MALE_FACTOR	RIF	0	0	-0.00036007	0.433411	0.957921	Lachnospiraceae_UCG-003
MALE_FACTOR	RIF	1.09473	0.00136729	-0.000530349	0.755359	0.972708	Lachnospiraceae_UCG-004
MALE_FACTOR	RIF	0.866525	0.000376813	-0.00131366	0.834171	0.972708	Lachnospiraceae_UCG-010
MALE_FACTOR	RIF	0	0	8.29046e-05	0.313905	0.957921	Marvinbryantia
MALE_FACTOR	RIF	0	0	-0.000390806	0.257237	0.957921	Moryella
MALE_FACTOR	RIF	-0.303748	-0.00121397	-0.00302537	0.789111	0.972708	Roseburia
MALE_FACTOR	RIF	0	0	4.23074e-06	0.301929	0.957921	Sellimonas
MALE_FACTOR	RIF	0	0	5.58799e-05	0.56779	0.972708	Shuttleworthia
MALE_FACTOR	RIF	0	0	-0.000160236	0.0808917	0.790441	Tyzzerella
MALE_FACTOR	RIF	-1.00286	-0.000293565	-0.000560732	0.741209	0.972708	Monoglobus
MALE_FACTOR	RIF	-1.02871	-0.00187681	-0.000531617	0.506875	0.961174	[Eubacterium]_coprostanoligenes_group
MALE_FACTOR	RIF	0.227237	0.000418998	7.93563e-05	0.745791	0.972708	Butyricicoccus
MALE_FACTOR	RIF	0	0	-0.000128443	0.368368	0.957921	UCG-009
MALE_FACTOR	RIF	0	0	-0.000711419	0.288201	0.957921	Fastidiosipila
MALE_FACTOR	RIF	0	0	-9.2062e-05	0.755327	0.972708	Ruminiclostridium
MALE_FACTOR	RIF	-0.628994	-0.000716664	-0.00278541	0.395476	0.957921	Colidextribacter
MALE_FACTOR	RIF	-0.26011	-0.000111047	-0.000369839	0.788498	0.972708	Flavonifractor
MALE_FACTOR	RIF	#NUM!	0.000516537	-0.000439896	0.925706	0.980515	Intestinimonas
MALE_FACTOR	RIF	-0.238177	-9.07261e-05	-0.000883088	0.790533	0.972708	NK4A214_group
MALE_FACTOR	RIF	0.461781	0.000539769	-0.000691966	0.760712	0.972708	Oscillibacter
MALE_FACTOR	RIF	#NUM!	4.87082e-05	-0.000215226	0.359703	0.957921	Oscillospira
MALE_FACTOR	RIF	0	0	0.000408577	0.703061	0.972708	Oscillospiraceae
MALE_FACTOR	RIF	0	0	-9.73186e-05	0.854232	0.972708	Pseudoflavonifractor
MALE_FACTOR	RIF	0.360346	0.00141632	-0.000794179	0.716238	0.972708	UCG-002
MALE_FACTOR	RIF	-0.609318	-0.00049803	-0.000223632	0.841361	0.972708	UCG-003
MALE_FACTOR	RIF	0	0	-0.000274536	0.699322	0.972708	UCG-005
MALE_FACTOR	RIF	1.08384	0.0006516	0.000262221	0.688347	0.972708	uncultured
MALE_FACTOR	RIF	0	0	0.00135172	0.818839	0.972708	[Eubacterium]_siraeum_group
MALE_FACTOR	RIF	0	0	9.86875e-05	0.988361	0.999887	Anaerotruncus
MALE_FACTOR	RIF	0	0	0.000219946	0.383323	0.957921	Angelakisella
MALE_FACTOR	RIF	0	0	-0.00034958	0.113452	0.790441	CAG-352
MALE_FACTOR	RIF	-0.312265	-0.00476609	-0.00908227	0.30421	0.957921	Faecalibacterium
MALE_FACTOR	RIF	0	0	-0.000525246	0.849591	0.972708	Fournierella
MALE_FACTOR	RIF	0.586025	0.000448485	-0.000350479	0.49786	0.961174	Incertae_Sedis
MALE_FACTOR	RIF	0	0	-0.000393669	0.401681	0.957921	Negativibacillus
MALE_FACTOR	RIF	-2.93765	-0.0052321	0.00168702	0.487983	0.961174	Ruminococcus
MALE_FACTOR	RIF	-1.07637	-0.00632539	-0.00436342	0.154854	0.957921	Subdoligranulum
MALE_FACTOR	RIF	#NUM!	0.000625186	0.000975224	0.0378542	0.73697	UBA1819
MALE_FACTOR	RIF	1.67218	0.000694198	-4.52786e-05	0.526594	0.971037	uncultured
MALE_FACTOR	RIF	0	0	0.000161524	0.837766	0.972708	UCG-010
MALE_FACTOR	RIF	#NUM!	0.000198494	7.62964e-05	0.594215	0.972708	Peptococcus
MALE_FACTOR	RIF	0	0	0.000181802	0.814356	0.972708	uncultured
MALE_FACTOR	RIF	0	0	3.48014e-05	0.771134	0.972708	[Eubacterium]_nodatum_group
MALE_FACTOR	RIF	#NUM!	0.000168433	-0.000269012	0.337476	0.957921	Family_XIII_AD3011_group
MALE_FACTOR	RIF	0	0	-8.16978e-05	0.955998	0.98699	Family_XIII_UCG-001
MALE_FACTOR	RIF	-1.54436	-0.000641786	-0.000541041	0.425535	0.957921	Mogibacterium
MALE_FACTOR	RIF	#NUM!	5.959e-05	-0.000306226	0.95797	0.98699	S5-A14a
MALE_FACTOR	RIF	-0.214005	-0.00163756	-0.0122164	0.493844	0.961174	Anaerococcus
MALE_FACTOR	RIF	-3.50984	-0.00781928	-0.00815067	0.0559455	0.790441	Ezakiella
MALE_FACTOR	RIF	0.952519	0.00214095	-0.000278569	0.670935	0.972708	Fenollaria
MALE_FACTOR	RIF	-0.31339	-0.00425976	-0.00874614	0.304629	0.957921	Finegoldia
MALE_FACTOR	RIF	0	0	-0.000239283	0.439433	0.961174	Gallicola
MALE_FACTOR	RIF	0	0	-0.000342506	0.113452	0.790441	Helcococcus
MALE_FACTOR	RIF	-1.86439	-0.00284714	-0.00244364	0.223771	0.957921	Murdochiella
MALE_FACTOR	RIF	0	0	0.000163462	0.929652	0.980515	Parvimonas
MALE_FACTOR	RIF	-0.569174	-0.00821385	-0.00873877	0.27801	0.957921	Peptoniphilus
MALE_FACTOR	RIF	0	0	0.000140693	0.673088	0.972708	W5053
MALE_FACTOR	RIF	0	0	0.000581255	0.050641	0.788781	Intestinibacter
MALE_FACTOR	RIF	0.126399	1.90091e-05	0.000891287	0.829006	0.972708	Peptostreptococcus
MALE_FACTOR	RIF	-0.731725	-0.000203403	0.000584458	0.535628	0.972708	Romboutsia
MALE_FACTOR	RIF	0	0	0.0016989	0.0361536	0.73697	Acidaminococcus
MALE_FACTOR	RIF	#NUM!	0.000529995	0.000618678	0.387423	0.957921	Phascolarctobacterium
MALE_FACTOR	RIF	0	0	3.80135e-06	0.668155	0.972708	Succiniclasticum
MALE_FACTOR	RIF	0	0	-0.000738153	0.433411	0.957921	Megamonas
MALE_FACTOR	RIF	0	0	0.000108175	0.454639	0.961174	Allisonella
MALE_FACTOR	RIF	0	0	0.000425286	0.591486	0.972708	Anaeroglobus
MALE_FACTOR	RIF	-0.414608	-0.00323338	0.00369856	0.243518	0.957921	Dialister
MALE_FACTOR	RIF	0	0	0.00124409	0.796191	0.972708	Megasphaera
MALE_FACTOR	RIF	0	0	0.000193611	0.655208	0.972708	Negativicoccus
MALE_FACTOR	RIF	0	0	-8.49622e-05	0.500849	0.961174	Veillonella
MALE_FACTOR	RIF	1.35247	0.000878685	-0.000520038	0.79709	0.972708	Veillonellaceae
MALE_FACTOR	RIF	-2.37639	-0.00633243	-0.0147346	0.172003	0.957921	Fusobacterium
MALE_FACTOR	RIF	0	0	0.000397047	0.461797	0.961174	Oceanivirga
MALE_FACTOR	RIF	0	0	0.00136579	0.819285	0.972708	Sneathia
MALE_FACTOR	RIF	#NUM!	-0.00317557	-0.00546177	0.00514144	0.47267	uncultured
MALE_FACTOR	RIF	0	0	0.000344889	0.42997	0.957921	Tepidiphilus
MALE_FACTOR	RIF	0	0	-0.000143569	0.433411	0.957921	Neisseria
MALE_FACTOR	RIF	-4.04182	-0.00177415	-0.000393632	0.557726	0.972708	Parasutterella
MALE_FACTOR	RIF	-0.112859	-0.000226886	-0.00394063	0.511985	0.961174	Sutterella
MALE_FACTOR	RIF	2.7131	0.00130752	0.0074934	0.487247	0.961174	Escherichia-Shigella
MALE_FACTOR	RIF	0	0	0.000381275	0.884405	0.972708	Haemophilus
MALE_FACTOR	RIF	0	0	-8.82496e-05	0.301929	0.957921	Mannheimia
MALE_FACTOR	RIF	0	0	-0.000277309	0.390671	0.957921	Vibrio
MALE_FACTOR	RIF	#NUM!	0.000220795	-0.000247825	0.153653	0.957921	Acinetobacter
MALE_FACTOR	RIF	0	0	-7.85645e-05	0.571007	0.972708	Enhydrobacter
MALE_FACTOR	RIF	#NUM!	0.000128533	-0.000671969	0.874375	0.972708	Pseudomonas
MALE_FACTOR	RIF	0	0	-7.9968e-05	0.589372	0.972708	Lysobacter
MALE_FACTOR	RIF	0	0	-9.22975e-05	0.214991	0.957921	Jonquetella
MALE_FACTOR	RIF	0	0	0.000178223	0.26323	0.957921	Pyramidobacter
MALE_FACTOR	RIF	0	0	-0.000225919	0.0391749	0.73697	vadinBE97
MALE_FACTOR	RIF	0	0	-0.000247242	0.197846	0.957921	Victivallaceae
MALE_FACTOR	RIF	0	0	4.19142e-06	0.442294	0.961174	Victivallis
MALE_FACTOR	RIF	0	0	-0.000256098	0.613396	0.972708	uncultured
MALE_FACTOR	RIF	0	0	-0.00141757	0.31904	0.957921	Akkermansia
