# Supplementary material for: Assessing the female urogenital-rectal axis microbiome: focus on endometriosis and recurrent implantation failure
Source: Reprod Biol Endocrinol. 2026 Jul 21;24:75. doi: 10.1186/s12958-026-01595-0 (PMC13390397; doi:10.1186/s12958-026-01595-0)
Supplement: Supplementary file 1 — Supplementary Material 1: Supplementary Table S1. List of taxa identified at each of the study sites. Supplementary Table S2. Pairwise PERMANOVA results evaluating beta-diversity dissimilarities between groups, with covariates included in the model. Supplementary Table S3. Differential abundance analysis between body sites. Microbial taxa with a relative abundance > 0.01% were compared between groups using metagenomeSeq, which employs a zero-inflated Gaussian model to handle sparsity and variability in microbiome count data. Supplementary Table S4. Comparisons between vagina, cervix and uterus for each patient based on Bray-Curtis distance. Supplementary Table S5. Differential abundance analysis between body sites in sensitivity analysis. Microbial taxa with a relative abundance > 0.01% were compared between groups using metagenomeSeq, which employs a zero-inflated Gaussian model to handle sparsity and variability in microbiome count data. Supplementary Table S6. Differential abundance analysis between groups (endometriosis, RIF (recurrent implantation failure), and male factor) in vagina. Microbial taxa with a relative abundance > 0.01% were compared between groups using metagenomeSeq, which employs a zero-inflated Gaussian model to handle sparsity and variability in microbiome count data. Supplementary Table S7. Differential abundance analysis between groups (endometriosis, RIF (recurrent implantation failure), and male factor) in cervix. Microbial taxa with a relative abundance > 0.01% were compared between groups using metagenomeSeq, which employs a zero-inflated Gaussian model to handle sparsity and variability in microbiome count data. Supplementary Table S8. Differential abundance analysis between groups (endometriosis, RIF (recurrent implantation failure), and male factor) in uterus. Microbial taxa with a relative abundance > 0.01% were compared between groups using metagenomeSeq, which employs a zero-inflated Gaussian model to handle sparsity and variabilit [file 12958_2026_1595_MOESM1_ESM.zip › Supplementary_Table_S11.xlsx]

## Sheet: Vagina_MF_vs_ENDO
treatment_1	treatment_2	log2_median_ratio	median_diff	mean_diff	wilcox_p_value	adjusted_p_value	taxon_name
MALE_FACTOR	ENDOMETRIOSIS	0	0	0	#NUM!	#NUM!	Bacteria
MALE_FACTOR	ENDOMETRIOSIS	0.278207	0.000265317	-0.0655142	0.179842	0.597008	Actinobacteriota
MALE_FACTOR	ENDOMETRIOSIS	-1.70404	-0.00152207	0.0551026	0.809575	0.977321	Bacteroidota
MALE_FACTOR	ENDOMETRIOSIS	0	0	0.000429643	0.969244	0.977321	Campylobacterota
MALE_FACTOR	ENDOMETRIOSIS	0.00853117	0.00587889	0.0227121	0.189188	0.597008	Firmicutes
MALE_FACTOR	ENDOMETRIOSIS	0	0	-0.0115513	0.745299	0.977321	Fusobacteriota
MALE_FACTOR	ENDOMETRIOSIS	#NUM!	-0.0011205	-0.00205289	0.00385009	0.0957355	Proteobacteria
MALE_FACTOR	ENDOMETRIOSIS	0	0	0.000346936	0.19548	0.597008	Spirochaetota
MALE_FACTOR	ENDOMETRIOSIS	0	0	0.000527179	0.633428	0.970187	Synergistota
MALE_FACTOR	ENDOMETRIOSIS	0.289158	0.000274751	-0.0721257	0.179842	0.597008	Actinobacteria
MALE_FACTOR	ENDOMETRIOSIS	0	0	0.0066115	0.868858	0.977321	Coriobacteriia
MALE_FACTOR	ENDOMETRIOSIS	-1.70404	-0.00152207	0.0551026	0.809575	0.977321	Bacteroidia
MALE_FACTOR	ENDOMETRIOSIS	0	0	0.000429643	0.969244	0.977321	Campylobacteria
MALE_FACTOR	ENDOMETRIOSIS	0.0116418	0.00800848	0.0164438	0.0861102	0.597008	Bacilli
MALE_FACTOR	ENDOMETRIOSIS	-1.81527	-0.00148389	0.00365926	0.277094	0.777557	Clostridia
MALE_FACTOR	ENDOMETRIOSIS	0	0	0.00260899	0.876776	0.977321	Negativicutes
MALE_FACTOR	ENDOMETRIOSIS	0	0	-0.0115513	0.745299	0.977321	Fusobacteriia
MALE_FACTOR	ENDOMETRIOSIS	#NUM!	-0.0011205	-0.00205289	0.00385009	0.0957355	Gammaproteobacteria
MALE_FACTOR	ENDOMETRIOSIS	0	0	0.000346936	0.19548	0.597008	Spirochaetia
MALE_FACTOR	ENDOMETRIOSIS	0	0	0.000527179	0.633428	0.970187	Synergistia
MALE_FACTOR	ENDOMETRIOSIS	0	0	0.00035946	0.501353	0.909844	Actinomycetales
MALE_FACTOR	ENDOMETRIOSIS	-2.44759	-0.000992649	-0.071457	0.197358	0.597008	Bifidobacteriales
MALE_FACTOR	ENDOMETRIOSIS	#NUM!	-0.000283944	-0.00102816	0.0317271	0.380257	Corynebacteriales
MALE_FACTOR	ENDOMETRIOSIS	0	0	0.0066115	0.868858	0.977321	Coriobacteriales
MALE_FACTOR	ENDOMETRIOSIS	-1.70404	-0.00152207	0.0548142	0.809575	0.977321	Bacteroidales
MALE_FACTOR	ENDOMETRIOSIS	0	0	0.000288351	0.374947	0.889088	Cytophagales
MALE_FACTOR	ENDOMETRIOSIS	0	0	0.000429643	0.969244	0.977321	Campylobacterales
MALE_FACTOR	ENDOMETRIOSIS	0.0110695	0.00760965	0.0260642	0.116547	0.597008	Lactobacillales
MALE_FACTOR	ENDOMETRIOSIS	0	0	-0.00895063	0.767175	0.977321	Mycoplasmatales
MALE_FACTOR	ENDOMETRIOSIS	-0.103139	-1.87962e-05	-0.000669715	0.347205	0.889088	Staphylococcales
MALE_FACTOR	ENDOMETRIOSIS	0	0	-0.000203757	0.453601	0.909844	Clostridiales
MALE_FACTOR	ENDOMETRIOSIS	#NUM!	-4.27484e-05	-0.000930494	0.128654	0.597008	Lachnospirales
MALE_FACTOR	ENDOMETRIOSIS	0	0	0.000229248	0.602854	0.970187	Oscillospirales
MALE_FACTOR	ENDOMETRIOSIS	0	0	0.00037203	0.19548	0.597008	Peptococcales
MALE_FACTOR	ENDOMETRIOSIS	0.528241	0.000112464	0.00419223	0.901241	0.977321	Peptostreptococcales-Tissierellales
MALE_FACTOR	ENDOMETRIOSIS	0	0	0.00260899	0.876776	0.977321	Veillonellales-Selenomonadales
MALE_FACTOR	ENDOMETRIOSIS	0	0	-0.0115513	0.745299	0.977321	Fusobacteriales
MALE_FACTOR	ENDOMETRIOSIS	0	0	-0.000304374	0.827057	0.977321	Burkholderiales
MALE_FACTOR	ENDOMETRIOSIS	0	0	-0.000171401	0.461975	0.909844	Enterobacterales
MALE_FACTOR	ENDOMETRIOSIS	#NUM!	-0.000496106	-0.00157711	0.0104494	0.210731	Pseudomonadales
MALE_FACTOR	ENDOMETRIOSIS	0	0	0.000346936	0.19548	0.597008	Spirochaetales
MALE_FACTOR	ENDOMETRIOSIS	0	0	0.000527179	0.633428	0.970187	Synergistales
MALE_FACTOR	ENDOMETRIOSIS	0	0	0.00035946	0.501353	0.909844	Actinomycetaceae
MALE_FACTOR	ENDOMETRIOSIS	-2.44759	-0.000992649	-0.071457	0.197358	0.597008	Bifidobacteriaceae
MALE_FACTOR	ENDOMETRIOSIS	#NUM!	-0.000283944	-0.00102816	0.0317271	0.380257	Corynebacteriaceae
MALE_FACTOR	ENDOMETRIOSIS	0	0	0.00634179	0.868858	0.977321	Atopobiaceae
MALE_FACTOR	ENDOMETRIOSIS	0	0	0.000269709	0.947244	0.977321	Eggerthellaceae
MALE_FACTOR	ENDOMETRIOSIS	0	0	0.00172104	0.19548	0.597008	Muribaculaceae
MALE_FACTOR	ENDOMETRIOSIS	0	0	0.0044381	0.361504	0.889088	Porphyromonadaceae
MALE_FACTOR	ENDOMETRIOSIS	-1.70404	-0.00152207	0.0482947	0.731063	0.977321	Prevotellaceae
MALE_FACTOR	ENDOMETRIOSIS	0	0	0.000360411	0.19548	0.597008	Rikenellaceae
MALE_FACTOR	ENDOMETRIOSIS	0	0	0.000288351	0.374947	0.889088	Cyclobacteriaceae
MALE_FACTOR	ENDOMETRIOSIS	0	0	0.000429643	0.969244	0.977321	Campylobacteraceae
MALE_FACTOR	ENDOMETRIOSIS	0	0	-0.00112008	0.816857	0.977321	Aerococcaceae
MALE_FACTOR	ENDOMETRIOSIS	0.0189189	0.0129673	0.0964303	0.0457723	0.380257	Lactobacillaceae
MALE_FACTOR	ENDOMETRIOSIS	0	0	-0.0692461	0.396783	0.889088	Streptococcaceae
MALE_FACTOR	ENDOMETRIOSIS	0	0	-0.00895063	0.767175	0.977321	Mycoplasmataceae
MALE_FACTOR	ENDOMETRIOSIS	0	0	-0.000382253	0.0435345	0.380257	Gemellaceae
MALE_FACTOR	ENDOMETRIOSIS	-1.32471	-0.000163668	-0.000287461	0.492601	0.909844	Staphylococcaceae
MALE_FACTOR	ENDOMETRIOSIS	0	0	-0.000203757	0.453601	0.909844	Clostridiaceae
MALE_FACTOR	ENDOMETRIOSIS	#NUM!	-4.27484e-05	-0.000930494	0.128654	0.597008	Lachnospiraceae
MALE_FACTOR	ENDOMETRIOSIS	0	0	0.000229248	0.602854	0.970187	Hungateiclostridiaceae
MALE_FACTOR	ENDOMETRIOSIS	0	0	0.00037203	0.19548	0.597008	Peptococcaceae
MALE_FACTOR	ENDOMETRIOSIS	0.528241	0.000112464	0.00366196	0.901241	0.977321	Family_XI
MALE_FACTOR	ENDOMETRIOSIS	0	0	0.00053027	0.956069	0.977321	Peptostreptococcaceae
MALE_FACTOR	ENDOMETRIOSIS	0	0	0.00260899	0.876776	0.977321	Veillonellaceae
MALE_FACTOR	ENDOMETRIOSIS	0	0	0.00180628	0.677862	0.977321	Fusobacteriaceae
MALE_FACTOR	ENDOMETRIOSIS	0	0	-0.0133576	0.840622	0.977321	Leptotrichiaceae
MALE_FACTOR	ENDOMETRIOSIS	0	0	-0.000304374	0.827057	0.977321	Neisseriaceae
MALE_FACTOR	ENDOMETRIOSIS	0	0	-0.000171401	0.461975	0.909844	Enterobacteriaceae
MALE_FACTOR	ENDOMETRIOSIS	0	0	-0.000509441	0.00395601	0.0957355	Moraxellaceae
MALE_FACTOR	ENDOMETRIOSIS	#NUM!	-0.000496106	-0.00106767	0.0445664	0.380257	Pseudomonadaceae
MALE_FACTOR	ENDOMETRIOSIS	0	0	0.000346936	0.19548	0.597008	Spirochaetaceae
MALE_FACTOR	ENDOMETRIOSIS	0	0	0.000527179	0.633428	0.970187	Synergistaceae
MALE_FACTOR	ENDOMETRIOSIS	0	0	0.00035946	0.501353	0.909844	Mobiluncus
MALE_FACTOR	ENDOMETRIOSIS	0	0	-0.000552991	0.297621	0.800271	Alloscardovia
MALE_FACTOR	ENDOMETRIOSIS	0	0	-0.065404	0.00111612	0.0957355	Bifidobacterium
MALE_FACTOR	ENDOMETRIOSIS	-1.62639	-0.000465103	-0.00550005	0.984579	0.984579	Gardnerella
MALE_FACTOR	ENDOMETRIOSIS	0	0	-0.000233109	0.038058	0.380257	Corynebacteriaceae
MALE_FACTOR	ENDOMETRIOSIS	0	0	-0.000543379	0.0378332	0.380257	Corynebacterium
MALE_FACTOR	ENDOMETRIOSIS	0	0	7.10822e-05	0.512172	0.909844	Lawsonella
MALE_FACTOR	ENDOMETRIOSIS	0	0	0.00634179	0.868858	0.977321	Atopobium
MALE_FACTOR	ENDOMETRIOSIS	0	0	0.000269709	0.947244	0.977321	DNF00809
MALE_FACTOR	ENDOMETRIOSIS	0	0	0.00172104	0.19548	0.597008	Muribaculaceae
MALE_FACTOR	ENDOMETRIOSIS	0	0	0.00213407	0.19548	0.597008	Falsiporphyromonas
MALE_FACTOR	ENDOMETRIOSIS	0	0	0.00230403	0.361504	0.889088	Porphyromonas
MALE_FACTOR	ENDOMETRIOSIS	-4.50355	-0.00173728	0.0155854	0.347205	0.889088	Prevotella
MALE_FACTOR	ENDOMETRIOSIS	0	0	0.0286844	0.70879	0.977321	Prevotella_7
MALE_FACTOR	ENDOMETRIOSIS	0	0	0.000360411	0.19548	0.597008	Rikenellaceae_RC9_gut_group
MALE_FACTOR	ENDOMETRIOSIS	0	0	0.000429643	0.969244	0.977321	Campylobacter
MALE_FACTOR	ENDOMETRIOSIS	0	0	-0.00112008	0.816857	0.977321	Aerococcus
MALE_FACTOR	ENDOMETRIOSIS	0	0	-0.00169049	0.211086	0.622962	HT002
MALE_FACTOR	ENDOMETRIOSIS	0.050508	0.033588	0.0988325	0.0795423	0.597008	Lactobacillus
MALE_FACTOR	ENDOMETRIOSIS	0	0	-0.0692461	0.396783	0.889088	Streptococcus
MALE_FACTOR	ENDOMETRIOSIS	0	0	0.00169194	0.382166	0.889088	Mycoplasma
MALE_FACTOR	ENDOMETRIOSIS	0	0	-0.0106426	0.555715	0.960594	Ureaplasma
MALE_FACTOR	ENDOMETRIOSIS	0	0	-0.000382253	0.0435345	0.380257	Gemella
MALE_FACTOR	ENDOMETRIOSIS	-1.32471	-0.000163668	-0.000287461	0.492601	0.909844	Staphylococcus
MALE_FACTOR	ENDOMETRIOSIS	0	0	-0.000203757	0.453601	0.909844	Clostridium_sensu_stricto_1
MALE_FACTOR	ENDOMETRIOSIS	0	0	-0.001224	0.0471393	0.380257	Howardella
MALE_FACTOR	ENDOMETRIOSIS	0	0	0.000422927	0.633428	0.970187	Moryella
MALE_FACTOR	ENDOMETRIOSIS	0	0	0.000229248	0.602854	0.970187	Fastidiosipila
MALE_FACTOR	ENDOMETRIOSIS	0	0	0.00037203	0.19548	0.597008	Peptococcus
MALE_FACTOR	ENDOMETRIOSIS	0	0	-0.00015596	0.282748	0.777557	Anaerococcus
MALE_FACTOR	ENDOMETRIOSIS	0	0	0.000566138	0.791395	0.977321	Ezakiella
MALE_FACTOR	ENDOMETRIOSIS	0	0	0.000987341	0.513128	0.909844	Fenollaria
MALE_FACTOR	ENDOMETRIOSIS	0	0	-0.00100427	0.136752	0.597008	Finegoldia
MALE_FACTOR	ENDOMETRIOSIS	0	0	0.000641091	0.436878	0.909844	Parvimonas
MALE_FACTOR	ENDOMETRIOSIS	0	0	0.0021591	0.825828	0.977321	Peptoniphilus
MALE_FACTOR	ENDOMETRIOSIS	0	0	0.000468516	0.19548	0.597008	W5053
MALE_FACTOR	ENDOMETRIOSIS	0	0	0.00053027	0.956069	0.977321	Peptostreptococcus
MALE_FACTOR	ENDOMETRIOSIS	0	0	0.00011326	0.895341	0.977321	Dialister
MALE_FACTOR	ENDOMETRIOSIS	0	0	7.21067e-05	0.900295	0.977321	Megasphaera
MALE_FACTOR	ENDOMETRIOSIS	0	0	0.00036102	0.881434	0.977321	Veillonellaceae
MALE_FACTOR	ENDOMETRIOSIS	0	0	0.00180628	0.677862	0.977321	Fusobacterium
MALE_FACTOR	ENDOMETRIOSIS	0	0	-0.0259623	0.518836	0.909844	Sneathia
MALE_FACTOR	ENDOMETRIOSIS	0	0	-0.000304374	0.827057	0.977321	Neisseria
MALE_FACTOR	ENDOMETRIOSIS	0	0	-0.000171401	0.461975	0.909844	Escherichia-Shigella
MALE_FACTOR	ENDOMETRIOSIS	0	0	-0.000509441	0.00395601	0.0957355	Acinetobacter
MALE_FACTOR	ENDOMETRIOSIS	0	0	-0.000317826	0.218165	0.628523	Pseudomonas
MALE_FACTOR	ENDOMETRIOSIS	0	0	0.000346936	0.19548	0.597008	Treponema
MALE_FACTOR	ENDOMETRIOSIS	0	0	0.000527179	0.633428	0.970187	Jonquetella

## Sheet: Cervix_MF_vs_ENDO
treatment_1	treatment_2	log2_median_ratio	median_diff	mean_diff	wilcox_p_value	adjusted_p_value	taxon_name
MALE_FACTOR	ENDOMETRIOSIS	0	0	0	#NUM!	#NUM!	Bacteria
MALE_FACTOR	ENDOMETRIOSIS	0.00229374	0.00157841	-0.0131887	0.790102	0.997452	Firmicutes
MALE_FACTOR	ENDOMETRIOSIS	0	0	0.00030973	0.106875	0.949299	Spirochaetota
MALE_FACTOR	ENDOMETRIOSIS	0.836077	0.00107324	-0.0425755	0.815336	0.997452	Actinobacteriota
MALE_FACTOR	ENDOMETRIOSIS	-1.32453	-0.00047325	0.0763625	0.859118	0.997452	Bacteroidota
MALE_FACTOR	ENDOMETRIOSIS	-0.298666	-0.000279871	-0.00939591	0.382047	0.997452	Proteobacteria
MALE_FACTOR	ENDOMETRIOSIS	0	0	0.000170684	0.652836	0.997452	Cyanobacteria
MALE_FACTOR	ENDOMETRIOSIS	0	0	-0.012198	0.890026	0.997452	Fusobacteriota
MALE_FACTOR	ENDOMETRIOSIS	0	0	0.00051521	0.990846	0.997452	Campylobacterota
MALE_FACTOR	ENDOMETRIOSIS	-0.462098	-0.000257854	0.0110154	0.74718	0.997452	Clostridia
MALE_FACTOR	ENDOMETRIOSIS	0.00127045	0.000872882	-0.0295135	0.578609	0.997452	Bacilli
MALE_FACTOR	ENDOMETRIOSIS	0	0	0.00030973	0.106875	0.949299	Spirochaetia
MALE_FACTOR	ENDOMETRIOSIS	0	0	0.00134905	0.39906	0.997452	Coriobacteriia
MALE_FACTOR	ENDOMETRIOSIS	-1.32453	-0.00047325	0.0763625	0.859118	0.997452	Bacteroidia
MALE_FACTOR	ENDOMETRIOSIS	0	0	-0.000194931	0.233379	0.997452	Rubrobacteria
MALE_FACTOR	ENDOMETRIOSIS	0.836077	0.00107324	-0.0437297	0.800862	0.997452	Actinobacteria
MALE_FACTOR	ENDOMETRIOSIS	-0.284763	-0.000258397	-0.00890507	0.319877	0.997452	Gammaproteobacteria
MALE_FACTOR	ENDOMETRIOSIS	#NUM!	1.29769e-05	0.00530945	0.627752	0.997452	Negativicutes
MALE_FACTOR	ENDOMETRIOSIS	0	0	0.000170684	0.652836	0.997452	Cyanobacteriia
MALE_FACTOR	ENDOMETRIOSIS	#NUM!	3.2632e-05	-0.000490837	0.818272	0.997452	Alphaproteobacteria
MALE_FACTOR	ENDOMETRIOSIS	0	0	-0.012198	0.890026	0.997452	Fusobacteriia
MALE_FACTOR	ENDOMETRIOSIS	0	0	0.00051521	0.990846	0.997452	Campylobacteria
MALE_FACTOR	ENDOMETRIOSIS	0	0	0.000279593	0.19548	0.997452	Christensenellales
MALE_FACTOR	ENDOMETRIOSIS	0	0	0.000254432	0.360908	0.997452	Erysipelotrichales
MALE_FACTOR	ENDOMETRIOSIS	0	0	0.00030973	0.106875	0.949299	Spirochaetales
MALE_FACTOR	ENDOMETRIOSIS	0.0465097	1.70287e-05	0.0100017	0.448921	0.997452	Peptostreptococcales-Tissierellales
MALE_FACTOR	ENDOMETRIOSIS	0	0	0.00134905	0.39906	0.997452	Coriobacteriales
MALE_FACTOR	ENDOMETRIOSIS	-0.90593	-0.00027484	0.0765022	0.772122	0.997452	Bacteroidales
MALE_FACTOR	ENDOMETRIOSIS	0	0	0.000520508	0.106875	0.949299	Peptococcales
MALE_FACTOR	ENDOMETRIOSIS	0	0	-0.000139668	0.748812	0.997452	Flavobacteriales
MALE_FACTOR	ENDOMETRIOSIS	0	0	-0.000194931	0.233379	0.997452	Rubrobacterales
MALE_FACTOR	ENDOMETRIOSIS	0	0	8.19524e-05	0.81021	0.997452	Lachnospirales
MALE_FACTOR	ENDOMETRIOSIS	0	0	0.00133206	0.246539	0.997452	Actinomycetales
MALE_FACTOR	ENDOMETRIOSIS	0	0	-0.0011558	0.436315	0.997452	Burkholderiales
MALE_FACTOR	ENDOMETRIOSIS	0	0	-0.000432762	0.958779	0.997452	Enterobacterales
MALE_FACTOR	ENDOMETRIOSIS	#NUM!	-0.000152342	0.000457907	0.783547	0.997452	Corynebacteriales
MALE_FACTOR	ENDOMETRIOSIS	0	0	-2.25924e-05	0.99037	0.997452	Micrococcales
MALE_FACTOR	ENDOMETRIOSIS	#NUM!	1.29769e-05	0.00530945	0.627752	0.997452	Veillonellales-Selenomonadales
MALE_FACTOR	ENDOMETRIOSIS	0	0	0.000170684	0.652836	0.997452	Chloroplast
MALE_FACTOR	ENDOMETRIOSIS	0	0	-0.000182965	0.699935	0.997452	Rhodobacterales
MALE_FACTOR	ENDOMETRIOSIS	0	0	-0.012198	0.890026	0.997452	Fusobacteriales
MALE_FACTOR	ENDOMETRIOSIS	0.00124983	0.000857679	-0.0268514	0.506089	0.997452	Lactobacillales
MALE_FACTOR	ENDOMETRIOSIS	0	0	0.00051521	0.990846	0.997452	Campylobacterales
MALE_FACTOR	ENDOMETRIOSIS	-2.40663	-0.000549686	-0.000409481	0.314018	0.997452	Staphylococcales
MALE_FACTOR	ENDOMETRIOSIS	-0.156141	-0.000125156	-0.00731651	0.554522	0.997452	Pseudomonadales
MALE_FACTOR	ENDOMETRIOSIS	0	0	-0.00250704	0.488975	0.997452	Mycoplasmatales
MALE_FACTOR	ENDOMETRIOSIS	0	0	0.000216888	0.154847	0.997452	Oscillospirales
MALE_FACTOR	ENDOMETRIOSIS	0	0	-0.000307872	0.713177	0.997452	Sphingomonadales
MALE_FACTOR	ENDOMETRIOSIS	0	0	-8.52342e-05	0.426924	0.997452	Clostridiales
MALE_FACTOR	ENDOMETRIOSIS	-0.142629	-6.0011e-05	-0.045497	0.606226	0.997452	Bifidobacteriales
MALE_FACTOR	ENDOMETRIOSIS	0	0	0.000279593	0.19548	0.997452	Christensenellaceae
MALE_FACTOR	ENDOMETRIOSIS	0	0	0.000254432	0.360908	0.997452	Erysipelotrichaceae
MALE_FACTOR	ENDOMETRIOSIS	0	0	0.00030973	0.106875	0.949299	Spirochaetaceae
MALE_FACTOR	ENDOMETRIOSIS	0.0465097	1.70287e-05	0.00955646	0.448921	0.997452	Family_XI
MALE_FACTOR	ENDOMETRIOSIS	0	0	0.000423362	0.602829	0.997452	Eggerthellaceae
MALE_FACTOR	ENDOMETRIOSIS	0	0	0.00328643	0.60556	0.997452	Porphyromonadaceae
MALE_FACTOR	ENDOMETRIOSIS	0	0	0.000462886	0.20272	0.997452	Rikenellaceae
MALE_FACTOR	ENDOMETRIOSIS	0	0	0.000520508	0.106875	0.949299	Peptococcaceae
MALE_FACTOR	ENDOMETRIOSIS	0	0	-0.000139668	0.748812	0.997452	Weeksellaceae
MALE_FACTOR	ENDOMETRIOSIS	0	0	-0.000194931	0.233379	0.997452	Rubrobacteriaceae
MALE_FACTOR	ENDOMETRIOSIS	0	0	8.19524e-05	0.81021	0.997452	Lachnospiraceae
MALE_FACTOR	ENDOMETRIOSIS	0	0	0.00133206	0.246539	0.997452	Actinomycetaceae
MALE_FACTOR	ENDOMETRIOSIS	0	0	-0.000361438	0.267725	0.997452	Neisseriaceae
MALE_FACTOR	ENDOMETRIOSIS	0	0	-0.000464548	0.827436	0.997452	Pasteurellaceae
MALE_FACTOR	ENDOMETRIOSIS	0	0	0.000686382	0.0591796	0.949299	Muribaculaceae
MALE_FACTOR	ENDOMETRIOSIS	0	0	0.000445203	0.952486	0.997452	Peptostreptococcaceae
MALE_FACTOR	ENDOMETRIOSIS	0	0	3.17858e-05	0.554256	0.997452	Enterobacteriaceae
MALE_FACTOR	ENDOMETRIOSIS	#NUM!	-0.000152342	0.000457907	0.783547	0.997452	Corynebacteriaceae
MALE_FACTOR	ENDOMETRIOSIS	0	0	-2.25924e-05	0.99037	0.997452	Micrococcaceae
MALE_FACTOR	ENDOMETRIOSIS	#NUM!	1.29769e-05	0.00530945	0.627752	0.997452	Veillonellaceae
MALE_FACTOR	ENDOMETRIOSIS	0	0	0.000170684	0.652836	0.997452	Chloroplast
MALE_FACTOR	ENDOMETRIOSIS	0	0	-0.000182965	0.699935	0.997452	Rhodobacteraceae
MALE_FACTOR	ENDOMETRIOSIS	0	0	-0.0137198	1	1	Leptotrichiaceae
MALE_FACTOR	ENDOMETRIOSIS	0	0	0.000104626	0.774918	0.997452	Carnobacteriaceae
MALE_FACTOR	ENDOMETRIOSIS	0	0	-0.000794357	0.704972	0.997452	Comamonadaceae
MALE_FACTOR	ENDOMETRIOSIS	0	0	0.00051521	0.990846	0.997452	Campylobacteraceae
MALE_FACTOR	ENDOMETRIOSIS	0	0	-5.54213e-05	0.857447	0.997452	Gemellaceae
MALE_FACTOR	ENDOMETRIOSIS	0	0	-0.000356609	0.693825	0.997452	Moraxellaceae
MALE_FACTOR	ENDOMETRIOSIS	0	0	-0.00250704	0.488975	0.997452	Mycoplasmataceae
MALE_FACTOR	ENDOMETRIOSIS	0	0	0.000216888	0.154847	0.997452	Hungateiclostridiaceae
MALE_FACTOR	ENDOMETRIOSIS	0.239422	0.000156788	-0.0069599	0.757866	0.997452	Pseudomonadaceae
MALE_FACTOR	ENDOMETRIOSIS	0	0	0.00152184	0.957439	0.997452	Fusobacteriaceae
MALE_FACTOR	ENDOMETRIOSIS	0	0	-0.000578354	0.938349	0.997452	Aerococcaceae
MALE_FACTOR	ENDOMETRIOSIS	0	0	-0.000307872	0.713177	0.997452	Sphingomonadaceae
MALE_FACTOR	ENDOMETRIOSIS	0	0	-8.52342e-05	0.426924	0.997452	Clostridiaceae
MALE_FACTOR	ENDOMETRIOSIS	0.00669384	0.00458441	0.0507939	0.261406	0.997452	Lactobacillaceae
MALE_FACTOR	ENDOMETRIOSIS	-0.761362	-0.000204455	0.0720665	0.800862	0.997452	Prevotellaceae
MALE_FACTOR	ENDOMETRIOSIS	0	0	0.000925684	0.363165	0.997452	Atopobiaceae
MALE_FACTOR	ENDOMETRIOSIS	#NUM!	-0.000457422	-0.00035406	0.279065	0.997452	Staphylococcaceae
MALE_FACTOR	ENDOMETRIOSIS	#NUM!	-0.000427864	-0.0771716	0.0278887	0.949299	Streptococcaceae
MALE_FACTOR	ENDOMETRIOSIS	-0.142629	-6.0011e-05	-0.045497	0.606226	0.997452	Bifidobacteriaceae
MALE_FACTOR	ENDOMETRIOSIS	0	0	0.000279593	0.19548	0.997452	Christensenellaceae_R-7_group
MALE_FACTOR	ENDOMETRIOSIS	0	0	0.000254432	0.360908	0.997452	Bulleidia
MALE_FACTOR	ENDOMETRIOSIS	0	0	0.00030973	0.106875	0.949299	Treponema
MALE_FACTOR	ENDOMETRIOSIS	0	0	0.00041877	0.106875	0.949299	W5053
MALE_FACTOR	ENDOMETRIOSIS	0	0	0.000135623	0.920894	0.997452	CHKCI002
MALE_FACTOR	ENDOMETRIOSIS	0	0	0.000375125	0.0327586	0.949299	Murdochiella
MALE_FACTOR	ENDOMETRIOSIS	0	0	0.000462886	0.20272	0.997452	Rikenellaceae_RC9_gut_group
MALE_FACTOR	ENDOMETRIOSIS	0	0	0.000520508	0.106875	0.949299	Peptococcus
MALE_FACTOR	ENDOMETRIOSIS	0	0	-2.60159e-05	0.703923	0.997452	Cloacibacterium
MALE_FACTOR	ENDOMETRIOSIS	0	0	-0.000194931	0.233379	0.997452	Rubrobacter
MALE_FACTOR	ENDOMETRIOSIS	0	0	0.000501583	0.106875	0.949299	Moryella
MALE_FACTOR	ENDOMETRIOSIS	0	0	0.000259243	0.558775	0.997452	Actinomyces
MALE_FACTOR	ENDOMETRIOSIS	0	0	-0.000361438	0.267725	0.997452	Neisseria
MALE_FACTOR	ENDOMETRIOSIS	0	0	-0.000273196	0.988893	0.997452	Conservatibacter
MALE_FACTOR	ENDOMETRIOSIS	0	0	0.000686382	0.0591796	0.949299	Muribaculaceae
MALE_FACTOR	ENDOMETRIOSIS	0	0	0.000445203	0.952486	0.997452	Peptostreptococcus
MALE_FACTOR	ENDOMETRIOSIS	0	0	3.17858e-05	0.554256	0.997452	Escherichia-Shigella
MALE_FACTOR	ENDOMETRIOSIS	0	0	-0.00041963	0.427488	0.997452	Howardella
MALE_FACTOR	ENDOMETRIOSIS	0	0	-8.2391e-06	0.562608	0.997452	Micrococcus
MALE_FACTOR	ENDOMETRIOSIS	0	0	-0.000256553	0.699935	0.997452	Veillonella
MALE_FACTOR	ENDOMETRIOSIS	0	0	-0.000113652	0.349551	0.997452	Moheibacter
MALE_FACTOR	ENDOMETRIOSIS	0	0	0.000170684	0.652836	0.997452	Chloroplast
MALE_FACTOR	ENDOMETRIOSIS	0	0	0.000778301	0.539284	0.997452	Parvimonas
MALE_FACTOR	ENDOMETRIOSIS	0	0	0.00110553	0.19548	0.997452	Falsiporphyromonas
MALE_FACTOR	ENDOMETRIOSIS	0	0	0.00028774	0.49763	0.997452	DNF00809
MALE_FACTOR	ENDOMETRIOSIS	0	0	0.000104626	0.774918	0.997452	Atopostipes
MALE_FACTOR	ENDOMETRIOSIS	0	0	-0.000243724	0.484105	0.997452	Tepidimonas
MALE_FACTOR	ENDOMETRIOSIS	0	0	0.00051521	0.990846	0.997452	Campylobacter
MALE_FACTOR	ENDOMETRIOSIS	0	0	-5.54213e-05	0.857447	0.997452	Gemella
MALE_FACTOR	ENDOMETRIOSIS	0	0	-0.000117734	0.357271	0.997452	Corynebacteriaceae
MALE_FACTOR	ENDOMETRIOSIS	0	0	0.000156967	0.917757	0.997452	Enhydrobacter
MALE_FACTOR	ENDOMETRIOSIS	0	0	0.000760439	0.633428	0.997452	Mycoplasma
MALE_FACTOR	ENDOMETRIOSIS	0	0	0.000216888	0.154847	0.997452	Fastidiosipila
MALE_FACTOR	ENDOMETRIOSIS	0	0	0.00107282	0.0492548	0.949299	Mobiluncus
MALE_FACTOR	ENDOMETRIOSIS	0	0	0.00113921	0.243537	0.997452	Dialister
MALE_FACTOR	ENDOMETRIOSIS	0	0	-0.000444652	0.495768	0.997452	Pseudomonas
MALE_FACTOR	ENDOMETRIOSIS	0	0	0.000400498	0.931075	0.997452	Lawsonella
MALE_FACTOR	ENDOMETRIOSIS	0	0	0.00128466	0.361504	0.997452	Fenollaria
MALE_FACTOR	ENDOMETRIOSIS	0	0	-6.34639e-05	0.225333	0.997452	Corynebacterium
MALE_FACTOR	ENDOMETRIOSIS	0	0	0.00152184	0.957439	0.997452	Fusobacterium
MALE_FACTOR	ENDOMETRIOSIS	0	0	0.000648596	0.450482	0.997452	Ezakiella
MALE_FACTOR	ENDOMETRIOSIS	0	0	-0.000578354	0.938349	0.997452	Aerococcus
MALE_FACTOR	ENDOMETRIOSIS	0	0	-0.000513576	0.618955	0.997452	Acinetobacter
MALE_FACTOR	ENDOMETRIOSIS	0	0	0.00175436	0.621328	0.997452	Porphyromonas
MALE_FACTOR	ENDOMETRIOSIS	0	0	-8.52342e-05	0.426924	0.997452	Clostridium_sensu_stricto_1
MALE_FACTOR	ENDOMETRIOSIS	0	0	0.000471182	0.954253	0.997452	Anaerococcus
MALE_FACTOR	ENDOMETRIOSIS	0	0	-0.000810237	0.389517	0.997452	HT002
MALE_FACTOR	ENDOMETRIOSIS	0	0	0.00280017	0.259849	0.997452	Peptoniphilus
MALE_FACTOR	ENDOMETRIOSIS	0	0	0.00277967	0.479397	0.997452	Finegoldia
MALE_FACTOR	ENDOMETRIOSIS	0	0	-0.00326748	0.399792	0.997452	Ureaplasma
MALE_FACTOR	ENDOMETRIOSIS	0	0	0.00259076	0.744522	0.997452	Veillonellaceae
MALE_FACTOR	ENDOMETRIOSIS	0	0	0.000925684	0.363165	0.997452	Atopobium
MALE_FACTOR	ENDOMETRIOSIS	#NUM!	-0.000457422	-0.00035406	0.279065	0.997452	Staphylococcus
MALE_FACTOR	ENDOMETRIOSIS	0	0	4.15054e-05	0.419024	0.997452	Megasphaera
MALE_FACTOR	ENDOMETRIOSIS	0	0	-0.0151204	0.727757	0.997452	Sneathia
MALE_FACTOR	ENDOMETRIOSIS	#NUM!	-0.000427864	-0.0771716	0.0278887	0.949299	Streptococcus
MALE_FACTOR	ENDOMETRIOSIS	-2.05994	-9.25486e-05	0.0294244	0.914732	0.997452	Prevotella_7
MALE_FACTOR	ENDOMETRIOSIS	-0.193437	-3.80153e-05	0.0364912	0.901761	0.997452	Prevotella
MALE_FACTOR	ENDOMETRIOSIS	0	0	-0.0611038	0.0274792	0.949299	Bifidobacterium
MALE_FACTOR	ENDOMETRIOSIS	0.350358	0.000124516	0.0156068	0.8016	0.997452	Gardnerella
MALE_FACTOR	ENDOMETRIOSIS	-0.027626	-0.0181971	0.0471093	0.55391	0.997452	Lactobacillus

## Sheet: Uterus_MF_vs_ENDO
treatment_1	treatment_2	log2_median_ratio	median_diff	mean_diff	wilcox_p_value	adjusted_p_value	taxon_name
MALE_FACTOR	ENDOMETRIOSIS	0	0	0	0.374947	0.830919	Bacteria
MALE_FACTOR	ENDOMETRIOSIS	-0.157594	-0.00917305	-0.0580121	0.763963	0.982768	Actinobacteriota
MALE_FACTOR	ENDOMETRIOSIS	0.549847	0.0132879	0.0270999	0.210558	0.830919	Bacteroidota
MALE_FACTOR	ENDOMETRIOSIS	0	0	0.00059843	0.690486	0.935627	Campylobacterota
MALE_FACTOR	ENDOMETRIOSIS	0.693209	0.000877834	0.000153221	0.378598	0.830919	Cyanobacteria
MALE_FACTOR	ENDOMETRIOSIS	-0.782736	-0.000890357	-0.00612236	0.389655	0.830919	Deinococcota
MALE_FACTOR	ENDOMETRIOSIS	-0.316915	-0.119898	-0.0408682	0.603805	0.901057	Firmicutes
MALE_FACTOR	ENDOMETRIOSIS	3.13569	0.00294409	0.0185704	0.0595495	0.830919	Fusobacteriota
MALE_FACTOR	ENDOMETRIOSIS	0.196389	0.0203181	0.0579288	0.591146	0.894957	Proteobacteria
MALE_FACTOR	ENDOMETRIOSIS	0	0	0	#NUM!	#NUM!	Chloroflexi
MALE_FACTOR	ENDOMETRIOSIS	0	0	0.000254524	0.382166	0.830919	Myxococcota
MALE_FACTOR	ENDOMETRIOSIS	0	0	0.000592011	0.19548	0.830919	Patescibacteria
MALE_FACTOR	ENDOMETRIOSIS	0	0	-0.000194536	0.530037	0.861716	Verrucomicrobiota
MALE_FACTOR	ENDOMETRIOSIS	0.230367	0.0116654	-0.052349	0.978228	0.985667	Actinobacteria
MALE_FACTOR	ENDOMETRIOSIS	#NUM!	0.000829482	-0.00522117	0.231155	0.830919	Coriobacteriia
MALE_FACTOR	ENDOMETRIOSIS	0	0	-0.000441993	0.205889	0.830919	Rubrobacteria
MALE_FACTOR	ENDOMETRIOSIS	0.549847	0.0132879	0.0270999	0.210558	0.830919	Bacteroidia
MALE_FACTOR	ENDOMETRIOSIS	0	0	0.00059843	0.690486	0.935627	Campylobacteria
MALE_FACTOR	ENDOMETRIOSIS	0.693209	0.000877834	0.000153221	0.378598	0.830919	Cyanobacteriia
MALE_FACTOR	ENDOMETRIOSIS	-0.782736	-0.000890357	-0.00612236	0.389655	0.830919	Deinococci
MALE_FACTOR	ENDOMETRIOSIS	-0.422319	-0.152996	-0.0496012	0.566196	0.887895	Bacilli
MALE_FACTOR	ENDOMETRIOSIS	0.907557	0.00435574	0.00712566	0.134626	0.830919	Clostridia
MALE_FACTOR	ENDOMETRIOSIS	0.777335	0.00158229	0.0016073	0.269058	0.830919	Negativicutes
MALE_FACTOR	ENDOMETRIOSIS	3.13569	0.00294409	0.0185704	0.0595495	0.830919	Fusobacteriia
MALE_FACTOR	ENDOMETRIOSIS	0.503258	0.00870869	-0.0121371	0.963396	0.985667	Alphaproteobacteria
MALE_FACTOR	ENDOMETRIOSIS	0.328949	0.0228799	0.0700659	0.471678	0.861716	Gammaproteobacteria
MALE_FACTOR	ENDOMETRIOSIS	0	0	0	#NUM!	#NUM!	Chloroflexia
MALE_FACTOR	ENDOMETRIOSIS	0	0	0.000254524	0.382166	0.830919	Myxococcia
MALE_FACTOR	ENDOMETRIOSIS	0	0	0.000284379	0.374947	0.830919	Gracilibacteria
MALE_FACTOR	ENDOMETRIOSIS	0	0	0.000307631	0.374947	0.830919	Parcubacteria
MALE_FACTOR	ENDOMETRIOSIS	0	0	-0.000332352	0.297621	0.830919	Chlamydiae
MALE_FACTOR	ENDOMETRIOSIS	0	0	0.000137815	0.920894	0.985667	Verrucomicrobiae
MALE_FACTOR	ENDOMETRIOSIS	2.2163	0.00159208	0.000732154	0.162492	0.830919	Actinomycetales
MALE_FACTOR	ENDOMETRIOSIS	2.14434	0.00330644	-0.0495012	0.242911	0.830919	Bifidobacteriales
MALE_FACTOR	ENDOMETRIOSIS	0.101139	0.00163273	0.00479157	0.417255	0.830919	Corynebacteriales
MALE_FACTOR	ENDOMETRIOSIS	-0.476604	-0.00367807	-0.00841974	0.861557	0.985667	Micrococcales
MALE_FACTOR	ENDOMETRIOSIS	#NUM!	0.000829482	-0.00522117	0.231155	0.830919	Coriobacteriales
MALE_FACTOR	ENDOMETRIOSIS	0	0	-0.000441993	0.205889	0.830919	Rubrobacterales
MALE_FACTOR	ENDOMETRIOSIS	0.784066	0.00705447	0.024173	0.121557	0.830919	Bacteroidales
MALE_FACTOR	ENDOMETRIOSIS	0.651841	0.00150322	0.00598085	0.366734	0.830919	Flavobacteriales
MALE_FACTOR	ENDOMETRIOSIS	0	0	-0.00274495	0.449016	0.856066	Sphingobacteriales
MALE_FACTOR	ENDOMETRIOSIS	0	0	0.00059843	0.690486	0.935627	Campylobacterales
MALE_FACTOR	ENDOMETRIOSIS	0.693209	0.000877834	-0.000106172	0.357751	0.830919	Chloroplast
MALE_FACTOR	ENDOMETRIOSIS	#NUM!	-0.000230093	-0.000378136	0.482305	0.861716	Deinococcales
MALE_FACTOR	ENDOMETRIOSIS	-0.507203	-0.000258657	-0.00574422	0.420163	0.830919	Thermales
MALE_FACTOR	ENDOMETRIOSIS	0.00483969	5.10823e-06	-0.000984508	0.762348	0.982768	Bacillales
MALE_FACTOR	ENDOMETRIOSIS	-0.492285	-0.168767	-0.0409072	0.695541	0.935627	Lactobacillales
MALE_FACTOR	ENDOMETRIOSIS	0.808895	0.00542643	-0.00614816	0.897686	0.985667	Staphylococcales
MALE_FACTOR	ENDOMETRIOSIS	0.939827	0.00329332	0.00661525	0.116523	0.830919	Peptostreptococcales-Tissierellales
MALE_FACTOR	ENDOMETRIOSIS	0.777335	0.00158229	0.0016073	0.269058	0.830919	Veillonellales-Selenomonadales
MALE_FACTOR	ENDOMETRIOSIS	3.13569	0.00294409	0.0185704	0.0595495	0.830919	Fusobacteriales
MALE_FACTOR	ENDOMETRIOSIS	3.0519	0.00148579	0.00079062	0.334988	0.830919	Acetobacterales
MALE_FACTOR	ENDOMETRIOSIS	#NUM!	0.000175308	0.000665821	0.0999004	0.830919	Caulobacterales
MALE_FACTOR	ENDOMETRIOSIS	-0.0718345	-0.000103872	-0.00949626	0.919207	0.985667	Rhizobiales
MALE_FACTOR	ENDOMETRIOSIS	0.66039	0.00259699	-0.000285102	0.659312	0.935627	Rhodobacterales
MALE_FACTOR	ENDOMETRIOSIS	0.125827	0.000115457	-0.0016568	0.594386	0.894957	Rickettsiales
MALE_FACTOR	ENDOMETRIOSIS	0.711593	0.00136567	-8.68685e-06	0.612039	0.901057	Sphingomonadales
MALE_FACTOR	ENDOMETRIOSIS	0.597315	0.00398548	-0.00397468	0.748021	0.981315	Burkholderiales
MALE_FACTOR	ENDOMETRIOSIS	0.0108696	0.000103389	-0.0134708	0.69308	0.935627	Enterobacterales
MALE_FACTOR	ENDOMETRIOSIS	0.594441	0.0238259	0.0866183	0.417255	0.830919	Pseudomonadales
MALE_FACTOR	ENDOMETRIOSIS	0.587815	0.000838678	0.00157159	0.29627	0.830919	Xanthomonadales
MALE_FACTOR	ENDOMETRIOSIS	0	0	-0.000237667	0.843549	0.985667	Chitinophagales
MALE_FACTOR	ENDOMETRIOSIS	0	0	-7.13671e-05	0.699446	0.936128	Cytophagales
MALE_FACTOR	ENDOMETRIOSIS	0	0	0	#NUM!	#NUM!	Chloroflexales
MALE_FACTOR	ENDOMETRIOSIS	0	0	0.000259393	0.666114	0.935627	Cyanobacteriales
MALE_FACTOR	ENDOMETRIOSIS	0	0	0.000606924	0.20272	0.830919	Erysipelotrichales
MALE_FACTOR	ENDOMETRIOSIS	0	0	-0.00216826	0.790311	0.985667	Mycoplasmatales
MALE_FACTOR	ENDOMETRIOSIS	0	0	9.58937e-05	0.136451	0.830919	Lachnospirales
MALE_FACTOR	ENDOMETRIOSIS	0	0	0.000414519	0.225063	0.830919	Oscillospirales
MALE_FACTOR	ENDOMETRIOSIS	0	0	0.000254524	0.382166	0.830919	Myxococcales
MALE_FACTOR	ENDOMETRIOSIS	0	0	0.000284379	0.374947	0.830919	JGI_0000069-P22
MALE_FACTOR	ENDOMETRIOSIS	0	0	0.000307631	0.374947	0.830919	Parcubacteria
MALE_FACTOR	ENDOMETRIOSIS	0	0	-0.00214666	0.494108	0.861716	Azospirillales
MALE_FACTOR	ENDOMETRIOSIS	0	0	-0.000344112	0.297621	0.830919	CCD24
MALE_FACTOR	ENDOMETRIOSIS	0	0	-2.56378e-05	0.912272	0.985667	Ectothiorhodospirales
MALE_FACTOR	ENDOMETRIOSIS	0	0	-0.000308851	0.129802	0.830919	Salinisphaerales
MALE_FACTOR	ENDOMETRIOSIS	0	0	-0.000332352	0.297621	0.830919	Chlamydiales
MALE_FACTOR	ENDOMETRIOSIS	0	0	0.000137815	0.920894	0.985667	Verrucomicrobiales
MALE_FACTOR	ENDOMETRIOSIS	2.2163	0.00159208	0.000732154	0.162492	0.830919	Actinomycetaceae
MALE_FACTOR	ENDOMETRIOSIS	2.14434	0.00330644	-0.0495012	0.242911	0.830919	Bifidobacteriaceae
MALE_FACTOR	ENDOMETRIOSIS	0.00945248	0.000147793	0.00464963	0.438574	0.848338	Corynebacteriaceae
MALE_FACTOR	ENDOMETRIOSIS	0	0	0.000242695	0.950433	0.985667	Mycobacteriaceae
MALE_FACTOR	ENDOMETRIOSIS	0	0	-0.00102887	0.14507	0.830919	Brevibacteriaceae
MALE_FACTOR	ENDOMETRIOSIS	#NUM!	0.000256701	0.000589856	0.231155	0.830919	Intrasporangiaceae
MALE_FACTOR	ENDOMETRIOSIS	0	0	0.000627067	0.572943	0.887895	Microbacteriaceae
MALE_FACTOR	ENDOMETRIOSIS	-0.136111	-0.000897741	-0.0082593	0.727217	0.963562	Micrococcaceae
MALE_FACTOR	ENDOMETRIOSIS	#NUM!	0.000829482	-0.00490638	0.15896	0.830919	Atopobiaceae
MALE_FACTOR	ENDOMETRIOSIS	0	0	-0.000441993	0.205889	0.830919	Rubrobacteriaceae
MALE_FACTOR	ENDOMETRIOSIS	4.88912	0.00130563	0.0035499	0.0753359	0.830919	Porphyromonadaceae
MALE_FACTOR	ENDOMETRIOSIS	0.638249	0.00508083	0.020356	0.140482	0.830919	Prevotellaceae
MALE_FACTOR	ENDOMETRIOSIS	0.793666	0.00174964	0.00637957	0.249055	0.830919	Weeksellaceae
MALE_FACTOR	ENDOMETRIOSIS	0	0	-0.00177515	0.8931	0.985667	Sphingobacteriaceae
MALE_FACTOR	ENDOMETRIOSIS	0	0	0.00059843	0.690486	0.935627	Campylobacteraceae
MALE_FACTOR	ENDOMETRIOSIS	0.693209	0.000877834	-0.000106172	0.357751	0.830919	Chloroplast
MALE_FACTOR	ENDOMETRIOSIS	#NUM!	-0.000230093	-0.000378136	0.482305	0.861716	Deinococcaceae
MALE_FACTOR	ENDOMETRIOSIS	-0.507203	-0.000258657	-0.00574422	0.420163	0.830919	Thermaceae
MALE_FACTOR	ENDOMETRIOSIS	-0.104851	-0.000106564	-0.000709399	0.776794	0.985667	Bacillaceae
MALE_FACTOR	ENDOMETRIOSIS	0	0	-0.00189124	0.572943	0.887895	Aerococcaceae
MALE_FACTOR	ENDOMETRIOSIS	0.909641	0.00248391	-0.00146344	0.875699	0.985667	Carnobacteriaceae
MALE_FACTOR	ENDOMETRIOSIS	-0.330765	-0.0888008	0.00389769	0.992742	0.992742	Lactobacillaceae
MALE_FACTOR	ENDOMETRIOSIS	-1.3534	-0.000449816	-9.05165e-05	0.961708	0.985667	P5D1-392
MALE_FACTOR	ENDOMETRIOSIS	-0.173511	-0.00185661	-0.042229	0.941426	0.985667	Streptococcaceae
MALE_FACTOR	ENDOMETRIOSIS	0.222967	0.000411899	-0.00427016	0.977995	0.985667	Gemellaceae
MALE_FACTOR	ENDOMETRIOSIS	0.731311	0.00247961	-0.00187801	0.401955	0.830919	Staphylococcaceae
MALE_FACTOR	ENDOMETRIOSIS	0.939827	0.00329332	0.00661525	0.116523	0.830919	Family_XI
MALE_FACTOR	ENDOMETRIOSIS	0.777335	0.00158229	0.0016073	0.269058	0.830919	Veillonellaceae
MALE_FACTOR	ENDOMETRIOSIS	#NUM!	0.000636071	0.0139076	0.0278887	0.830919	Fusobacteriaceae
MALE_FACTOR	ENDOMETRIOSIS	0	0	0.00466279	0.413573	0.830919	Leptotrichiaceae
MALE_FACTOR	ENDOMETRIOSIS	3.0519	0.00148579	0.00079062	0.334988	0.830919	Acetobacteraceae
MALE_FACTOR	ENDOMETRIOSIS	#NUM!	0.000175308	0.000665821	0.0999004	0.830919	Caulobacteraceae
MALE_FACTOR	ENDOMETRIOSIS	#NUM!	-3.41993e-05	0.000248869	0.976316	0.985667	Beijerinckiaceae
MALE_FACTOR	ENDOMETRIOSIS	#NUM!	0.000100277	-0.000939343	0.866404	0.985667	Rhizobiaceae
MALE_FACTOR	ENDOMETRIOSIS	-1.44532	-6.1316e-05	-0.00866509	0.914061	0.985667	Xanthobacteraceae
MALE_FACTOR	ENDOMETRIOSIS	0.66039	0.00259699	-0.000285102	0.659312	0.935627	Rhodobacteraceae
MALE_FACTOR	ENDOMETRIOSIS	0.125827	0.000115457	-0.0016568	0.594386	0.894957	Mitochondria
MALE_FACTOR	ENDOMETRIOSIS	0.711593	0.00136567	-8.68685e-06	0.612039	0.901057	Sphingomonadaceae
MALE_FACTOR	ENDOMETRIOSIS	1.20057	0.00408239	-0.00358469	0.455648	0.856066	Comamonadaceae
MALE_FACTOR	ENDOMETRIOSIS	-0.133475	-0.000152711	3.02056e-05	0.875434	0.985667	Neisseriaceae
MALE_FACTOR	ENDOMETRIOSIS	0	0	-7.14327e-06	0.844293	0.985667	Oxalobacteraceae
MALE_FACTOR	ENDOMETRIOSIS	-0.945508	-0.0012753	-0.010276	0.650118	0.935627	Enterobacteriaceae
MALE_FACTOR	ENDOMETRIOSIS	-0.457597	-0.00193323	-0.000187567	0.948684	0.985667	Pasteurellaceae
MALE_FACTOR	ENDOMETRIOSIS	0	0	0.000378098	0.709692	0.945068	Vibrionaceae
MALE_FACTOR	ENDOMETRIOSIS	0.837348	0.00958037	-0.00914286	0.797191	0.985667	Moraxellaceae
MALE_FACTOR	ENDOMETRIOSIS	0.140352	0.00147604	0.0953836	0.519109	0.861716	Pseudomonadaceae
MALE_FACTOR	ENDOMETRIOSIS	0.587815	0.000838678	0.00183491	0.239515	0.830919	Xanthomonadaceae
MALE_FACTOR	ENDOMETRIOSIS	0	0	-0.000100763	0.506797	0.861716	Nocardiaceae
MALE_FACTOR	ENDOMETRIOSIS	0	0	-0.000250206	0.73872	0.973934	Dermabacteraceae
MALE_FACTOR	ENDOMETRIOSIS	0	0	-0.000314791	0.525928	0.861716	Eggerthellaceae
MALE_FACTOR	ENDOMETRIOSIS	0	0	0.000225543	0.956069	0.985667	Bacteroidales_RF16_group
MALE_FACTOR	ENDOMETRIOSIS	0	0	0	#NUM!	#NUM!	Dysgonomonadaceae
MALE_FACTOR	ENDOMETRIOSIS	0	0	4.15716e-05	0.510162	0.861716	Tannerellaceae
MALE_FACTOR	ENDOMETRIOSIS	0	0	3.71243e-05	0.404174	0.830919	Chitinophagaceae
MALE_FACTOR	ENDOMETRIOSIS	0	0	-0.000274791	0.297621	0.830919	Saprospiraceae
MALE_FACTOR	ENDOMETRIOSIS	0	0	0.000267417	0.19548	0.830919	Cyclobacteriaceae
MALE_FACTOR	ENDOMETRIOSIS	0	0	-0.000398722	0.912272	0.985667	Flavobacteriaceae
MALE_FACTOR	ENDOMETRIOSIS	0	0	-0.000437265	0.453601	0.856066	AKYH767
MALE_FACTOR	ENDOMETRIOSIS	0	0	-0.000532538	0.0594407	0.830919	Lentimicrobiaceae
MALE_FACTOR	ENDOMETRIOSIS	0	0	0	#NUM!	#NUM!	Chloroflexaceae
MALE_FACTOR	ENDOMETRIOSIS	0	0	-0.000275109	0.168589	0.830919	Planococcaceae
MALE_FACTOR	ENDOMETRIOSIS	0	0	0.000345683	0.374947	0.830919	Erysipelatoclostridiaceae
MALE_FACTOR	ENDOMETRIOSIS	0	0	0.000261242	0.360908	0.830919	Erysipelotrichaceae
MALE_FACTOR	ENDOMETRIOSIS	0	0	-0.00216826	0.790311	0.985667	Mycoplasmataceae
MALE_FACTOR	ENDOMETRIOSIS	0	0	9.58937e-05	0.136451	0.830919	Lachnospiraceae
MALE_FACTOR	ENDOMETRIOSIS	0	0	0.000333351	0.19548	0.830919	Butyricicoccaceae
MALE_FACTOR	ENDOMETRIOSIS	0	0	8.11687e-05	0.540501	0.87337	Hungateiclostridiaceae
MALE_FACTOR	ENDOMETRIOSIS	0	0	0.000254524	0.382166	0.830919	Myxococcaceae
MALE_FACTOR	ENDOMETRIOSIS	0	0	0.000284379	0.374947	0.830919	JGI_0000069-P22
MALE_FACTOR	ENDOMETRIOSIS	0	0	0.000307631	0.374947	0.830919	Parcubacteria
MALE_FACTOR	ENDOMETRIOSIS	0	0	-0.00214666	0.494108	0.861716	Azospirillaceae
MALE_FACTOR	ENDOMETRIOSIS	0	0	-0.000629888	0.28227	0.830919	Alcaligenaceae
MALE_FACTOR	ENDOMETRIOSIS	0	0	0.000126386	0.815576	0.985667	Burkholderiaceae
MALE_FACTOR	ENDOMETRIOSIS	0	0	-9.34607e-05	0.530037	0.861716	Rhodocyclaceae
MALE_FACTOR	ENDOMETRIOSIS	0	0	-0.000344112	0.297621	0.830919	CCD24
MALE_FACTOR	ENDOMETRIOSIS	0	0	-2.56378e-05	0.912272	0.985667	Thioalkalispiraceae
MALE_FACTOR	ENDOMETRIOSIS	0	0	0.000377598	0.382166	0.830919	Halomonadaceae
MALE_FACTOR	ENDOMETRIOSIS	0	0	-0.000308851	0.129802	0.830919	Solimonadaceae
MALE_FACTOR	ENDOMETRIOSIS	0	0	-0.000263325	0.297621	0.830919	Rhodanobacteraceae
MALE_FACTOR	ENDOMETRIOSIS	0	0	-0.000332352	0.297621	0.830919	Chlamydiaceae
MALE_FACTOR	ENDOMETRIOSIS	0	0	0.000137815	0.920894	0.985667	Rubritaleaceae
MALE_FACTOR	ENDOMETRIOSIS	2.2163	0.00159208	0.000732154	0.162492	0.830919	Actinomyces
MALE_FACTOR	ENDOMETRIOSIS	0	0	-0.0385709	0.41126	0.830919	Bifidobacterium
MALE_FACTOR	ENDOMETRIOSIS	2.61852	0.00196709	-0.0109303	0.425473	0.831874	Gardnerella
MALE_FACTOR	ENDOMETRIOSIS	0.196457	0.000606548	0.00318017	0.398118	0.830919	Corynebacteriaceae
MALE_FACTOR	ENDOMETRIOSIS	0.726827	0.00391374	-0.00207773	0.606011	0.901057	Corynebacterium
MALE_FACTOR	ENDOMETRIOSIS	1.00086	0.00372603	0.00107534	0.131995	0.830919	Lawsonella
MALE_FACTOR	ENDOMETRIOSIS	0	0	0.000242695	0.950433	0.985667	Mycobacterium
MALE_FACTOR	ENDOMETRIOSIS	0	0	-0.00102887	0.14507	0.830919	Brevibacterium
MALE_FACTOR	ENDOMETRIOSIS	-0.435823	-0.000509924	-0.00119623	0.570716	0.887895	Micrococcus
MALE_FACTOR	ENDOMETRIOSIS	0.741728	0.000806375	0.000973098	0.405923	0.830919	Rothia
MALE_FACTOR	ENDOMETRIOSIS	#NUM!	0.000829482	-0.00499726	0.15896	0.830919	Atopobium
MALE_FACTOR	ENDOMETRIOSIS	0	0	-0.000441993	0.205889	0.830919	Rubrobacter
MALE_FACTOR	ENDOMETRIOSIS	4.88912	0.00130563	0.000832441	0.0784765	0.830919	Porphyromonas
MALE_FACTOR	ENDOMETRIOSIS	1.78888	0.0002123	9.01388e-05	0.492601	0.861716	Alloprevotella
MALE_FACTOR	ENDOMETRIOSIS	1.38443	0.00399884	0.00235807	0.39169	0.830919	Prevotella
MALE_FACTOR	ENDOMETRIOSIS	1.37101	0.00194508	0.0110232	0.247582	0.830919	Prevotella_7
MALE_FACTOR	ENDOMETRIOSIS	0	0	-0.000447546	0.689471	0.935627	Chryseobacterium
MALE_FACTOR	ENDOMETRIOSIS	1.15819	0.000195179	0.00186047	0.416897	0.830919	Cloacibacterium
MALE_FACTOR	ENDOMETRIOSIS	5.21114	0.00200335	0.00496665	0.209237	0.830919	Moheibacter
MALE_FACTOR	ENDOMETRIOSIS	0	0	-0.00177515	0.8931	0.985667	Sphingobacterium
MALE_FACTOR	ENDOMETRIOSIS	0	0	0.00059843	0.690486	0.935627	Campylobacter
MALE_FACTOR	ENDOMETRIOSIS	0.693209	0.000877834	-0.000106172	0.357751	0.830919	Chloroplast
MALE_FACTOR	ENDOMETRIOSIS	#NUM!	-0.000230093	-0.000378136	0.482305	0.861716	Deinococcus
MALE_FACTOR	ENDOMETRIOSIS	0	0	-0.00117677	0.51646	0.861716	Meiothermus
MALE_FACTOR	ENDOMETRIOSIS	-1.36478	-0.000350308	-0.00456746	0.32083	0.830919	Thermus
MALE_FACTOR	ENDOMETRIOSIS	0	0	0.00198754	0.132489	0.830919	Bacillus
MALE_FACTOR	ENDOMETRIOSIS	0	0	-0.000957422	0.973657	0.985667	Saccharococcus
MALE_FACTOR	ENDOMETRIOSIS	0	0	-0.00185577	0.522229	0.861716	Aerococcus
MALE_FACTOR	ENDOMETRIOSIS	0.701983	0.00177192	-0.000747767	0.890224	0.985667	Atopostipes
MALE_FACTOR	ENDOMETRIOSIS	-0.34879	-0.064535	-0.0212961	0.848481	0.985667	Lactobacillus
MALE_FACTOR	ENDOMETRIOSIS	-1.3534	-0.000449816	-9.05165e-05	0.961708	0.985667	P5D1-392
MALE_FACTOR	ENDOMETRIOSIS	-0.173511	-0.00185661	-0.042229	0.941426	0.985667	Streptococcus
MALE_FACTOR	ENDOMETRIOSIS	0.222967	0.000411899	-0.00427016	0.977995	0.985667	Gemella
MALE_FACTOR	ENDOMETRIOSIS	0.731311	0.00247961	-0.00187801	0.401955	0.830919	Staphylococcus
MALE_FACTOR	ENDOMETRIOSIS	0.83427	0.000757377	0.000587018	0.487842	0.861716	Anaerococcus
MALE_FACTOR	ENDOMETRIOSIS	1.63212	0.000292801	0.000704797	0.558064	0.887895	Finegoldia
MALE_FACTOR	ENDOMETRIOSIS	0.871747	0.000687675	0.00532343	0.192249	0.830919	Peptoniphilus
MALE_FACTOR	ENDOMETRIOSIS	2.62091	0.0014565	0.000539234	0.40573	0.830919	Veillonella
MALE_FACTOR	ENDOMETRIOSIS	#NUM!	0.000636071	0.0139076	0.0278887	0.830919	Fusobacterium
MALE_FACTOR	ENDOMETRIOSIS	0	0	0.000542846	0.63134	0.922299	Leptotrichia
MALE_FACTOR	ENDOMETRIOSIS	0	0	0.000485589	0.0693181	0.830919	Brevundimonas
MALE_FACTOR	ENDOMETRIOSIS	0	0	0.000466631	0.126808	0.830919	Bosea
MALE_FACTOR	ENDOMETRIOSIS	0	0	-0.000217762	0.458722	0.856066	Methylobacterium-Methylorubrum
MALE_FACTOR	ENDOMETRIOSIS	-0.502522	-0.000493538	-0.00162147	0.784947	0.985667	Plastorhodobacter
MALE_FACTOR	ENDOMETRIOSIS	0.125827	0.000115457	-0.0016568	0.594386	0.894957	Mitochondria
MALE_FACTOR	ENDOMETRIOSIS	0	0	-0.000524444	0.757739	0.982768	Sphingomonas
MALE_FACTOR	ENDOMETRIOSIS	0	0	-0.0036701	0.514891	0.861716	Tepidimonas
MALE_FACTOR	ENDOMETRIOSIS	0.86809	0.000586059	0.000377996	0.335939	0.830919	Neisseria
MALE_FACTOR	ENDOMETRIOSIS	0	0	-7.14327e-06	0.844293	0.985667	Massilia
MALE_FACTOR	ENDOMETRIOSIS	-0.945508	-0.0012753	-0.010276	0.650118	0.935627	Escherichia-Shigella
MALE_FACTOR	ENDOMETRIOSIS	-0.44536	-0.0013607	-0.000900645	0.91938	0.985667	Conservatibacter
MALE_FACTOR	ENDOMETRIOSIS	0	0	0.000794526	0.41126	0.830919	Photobacterium
MALE_FACTOR	ENDOMETRIOSIS	0.596268	0.00368925	-0.00383023	0.761893	0.982768	Acinetobacter
MALE_FACTOR	ENDOMETRIOSIS	0.09173	0.000223988	-0.00531263	0.941426	0.985667	Enhydrobacter
MALE_FACTOR	ENDOMETRIOSIS	-0.425871	-0.00182326	0.00124169	0.810743	0.985667	Pseudomonas
MALE_FACTOR	ENDOMETRIOSIS	0	0	0.00218449	0.157179	0.830919	Lysobacter
MALE_FACTOR	ENDOMETRIOSIS	0	0	-0.000127932	0.928436	0.985667	Stenotrophomonas
MALE_FACTOR	ENDOMETRIOSIS	0	0	-0.000134248	0.553806	0.887895	Dermabacter
MALE_FACTOR	ENDOMETRIOSIS	0	0	9.08838e-05	0.956069	0.985667	Atopobiaceae
MALE_FACTOR	ENDOMETRIOSIS	0	0	-0.000314791	0.525928	0.861716	DNF00809
MALE_FACTOR	ENDOMETRIOSIS	0	0	0.000225543	0.956069	0.985667	Bacteroidales_RF16_group
MALE_FACTOR	ENDOMETRIOSIS	0	0	0	#NUM!	#NUM!	Dysgonomonadaceae
MALE_FACTOR	ENDOMETRIOSIS	0	0	0.00271746	0.19548	0.830919	Falsiporphyromonas
MALE_FACTOR	ENDOMETRIOSIS	0	0	4.15716e-05	0.510162	0.861716	Tannerella
MALE_FACTOR	ENDOMETRIOSIS	0	0	0.000293103	0.106875	0.830919	Chitinophaga
MALE_FACTOR	ENDOMETRIOSIS	0	0	-0.000255979	0.297621	0.830919	Flaviaesturariibacter
MALE_FACTOR	ENDOMETRIOSIS	0	0	-0.000274791	0.297621	0.830919	OLB8
MALE_FACTOR	ENDOMETRIOSIS	0	0	-0.000398722	0.912272	0.985667	Antarcticibacterium
MALE_FACTOR	ENDOMETRIOSIS	0	0	-0.000437265	0.453601	0.856066	AKYH767
MALE_FACTOR	ENDOMETRIOSIS	0	0	-0.000532538	0.0594407	0.830919	Lentimicrobium
MALE_FACTOR	ENDOMETRIOSIS	0	0	0	#NUM!	#NUM!	uncultured
MALE_FACTOR	ENDOMETRIOSIS	0	0	0.000303203	0.19548	0.830919	Aeribacillus
MALE_FACTOR	ENDOMETRIOSIS	0	0	-0.00031834	0.0594407	0.830919	Caryophanon
MALE_FACTOR	ENDOMETRIOSIS	0	0	4.3231e-05	0.952486	0.985667	Planococcaceae
MALE_FACTOR	ENDOMETRIOSIS	0	0	0.000345683	0.374947	0.830919	Catenibacterium
MALE_FACTOR	ENDOMETRIOSIS	0	0	0.000261242	0.360908	0.830919	Bulleidia
MALE_FACTOR	ENDOMETRIOSIS	0	0	0.000289788	0.374947	0.830919	Alkalibacterium
MALE_FACTOR	ENDOMETRIOSIS	0	0	1.62137e-05	0.374947	0.830919	Desemzia
MALE_FACTOR	ENDOMETRIOSIS	0	0	-0.00102168	0.987658	0.991399	Isobaculum
MALE_FACTOR	ENDOMETRIOSIS	0	0	-5.89193e-05	0.830959	0.985667	Dellaglioa
MALE_FACTOR	ENDOMETRIOSIS	0	0	-0.000789134	0.912272	0.985667	Liquorilactobacillus
MALE_FACTOR	ENDOMETRIOSIS	0	0	-0.000199134	0.912272	0.985667	Candidatus_Bacilloplasma
MALE_FACTOR	ENDOMETRIOSIS	0	0	0.000690469	0.183483	0.830919	Mycoplasma
MALE_FACTOR	ENDOMETRIOSIS	0	0	-0.00265959	0.389186	0.830919	Ureaplasma
MALE_FACTOR	ENDOMETRIOSIS	0	0	0.000447215	0.956069	0.985667	Moryella
MALE_FACTOR	ENDOMETRIOSIS	0	0	-0.000351322	0.0594407	0.830919	uncultured
MALE_FACTOR	ENDOMETRIOSIS	0	0	6.30436e-05	0.426924	0.831874	Fastidiosipila
MALE_FACTOR	ENDOMETRIOSIS	0	0	1.81252e-05	0.956069	0.985667	Mageeibacillus
MALE_FACTOR	ENDOMETRIOSIS	0	0	0.000224109	0.243537	0.830919	Negativicoccus
MALE_FACTOR	ENDOMETRIOSIS	0	0	0.000843957	0.686098	0.935627	Veillonellaceae
MALE_FACTOR	ENDOMETRIOSIS	0	0	0.000254524	0.382166	0.830919	P3OB-42
MALE_FACTOR	ENDOMETRIOSIS	0	0	0.000284379	0.374947	0.830919	JGI_0000069-P22
MALE_FACTOR	ENDOMETRIOSIS	0	0	0.000307631	0.374947	0.830919	Parcubacteria
MALE_FACTOR	ENDOMETRIOSIS	0	0	4.09151e-05	0.889275	0.985667	Craurococcus-Caldovatus
MALE_FACTOR	ENDOMETRIOSIS	0	0	-0.00214666	0.494108	0.861716	Niveispirillum
MALE_FACTOR	ENDOMETRIOSIS	0	0	9.60661e-06	0.562608	0.887895	[Rhizobium]_sphaerophysae_group
MALE_FACTOR	ENDOMETRIOSIS	0	0	0.000253231	0.588219	0.894957	Daeguia
MALE_FACTOR	ENDOMETRIOSIS	0	0	-0.0029102	0.525928	0.861716	Nitrobacter
MALE_FACTOR	ENDOMETRIOSIS	0	0	-0.000947705	0.671653	0.935627	Blastomonas
MALE_FACTOR	ENDOMETRIOSIS	0	0	-0.000629888	0.28227	0.830919	Alcaligenaceae
MALE_FACTOR	ENDOMETRIOSIS	0	0	-0.000293129	0.233379	0.830919	Delftia
MALE_FACTOR	ENDOMETRIOSIS	0	0	4.83954e-05	0.19548	0.830919	Kingella
MALE_FACTOR	ENDOMETRIOSIS	0	0	-0.000107415	0.26603	0.830919	Azospira
MALE_FACTOR	ENDOMETRIOSIS	0	0	1.3954e-05	0.374947	0.830919	Thauera
MALE_FACTOR	ENDOMETRIOSIS	0	0	-0.000344112	0.297621	0.830919	CCD24
MALE_FACTOR	ENDOMETRIOSIS	0	0	-2.56378e-05	0.912272	0.985667	uncultured
MALE_FACTOR	ENDOMETRIOSIS	0	0	-4.92607e-05	0.912272	0.985667	Halomonas
MALE_FACTOR	ENDOMETRIOSIS	0	0	0.000426859	0.19548	0.830919	Zymobacter
MALE_FACTOR	ENDOMETRIOSIS	0	0	-0.000308851	0.129802	0.830919	Nevskia
MALE_FACTOR	ENDOMETRIOSIS	0	0	-0.000263325	0.297621	0.830919	Rhodanobacteraceae
MALE_FACTOR	ENDOMETRIOSIS	0	0	0.000139653	0.633428	0.922299	Xanthomonadaceae
MALE_FACTOR	ENDOMETRIOSIS	0	0	-0.000332352	0.297621	0.830919	Chlamydia
MALE_FACTOR	ENDOMETRIOSIS	0	0	0.000137815	0.920894	0.985667	Luteolibacter

## Sheet: Urine_MF_vs_ENDO
treatment_1	treatment_2	log2_median_ratio	median_diff	mean_diff	wilcox_p_value	adjusted_p_value	taxon_name
MALE_FACTOR	ENDOMETRIOSIS	0	0	0	0.934133	0.97182	Bacteria
MALE_FACTOR	ENDOMETRIOSIS	-0.176586	-0.00157393	-0.0111994	0.734065	0.886217	Actinobacteriota
MALE_FACTOR	ENDOMETRIOSIS	-0.931273	-0.0373942	0.0250197	0.706678	0.856267	Bacteroidota
MALE_FACTOR	ENDOMETRIOSIS	-1.1474	-0.00149921	0.0032031	0.860218	0.97182	Campylobacterota
MALE_FACTOR	ENDOMETRIOSIS	0.363413	0.200498	0.110299	0.150741	0.644987	Firmicutes
MALE_FACTOR	ENDOMETRIOSIS	-2.51946	-0.023342	-0.121674	0.0118495	0.543426	Proteobacteria
MALE_FACTOR	ENDOMETRIOSIS	0	0	9.99983e-05	0.374947	0.644987	Acidobacteriota
MALE_FACTOR	ENDOMETRIOSIS	0	0	-0.00181391	0.699446	0.856267	Bdellovibrionota
MALE_FACTOR	ENDOMETRIOSIS	0	0	0	#NUM!	#NUM!	Chloroflexi
MALE_FACTOR	ENDOMETRIOSIS	0	0	-0.000247084	0.068816	0.606959	Cyanobacteria
MALE_FACTOR	ENDOMETRIOSIS	0	0	9.84678e-06	0.374947	0.644987	Deinococcota
MALE_FACTOR	ENDOMETRIOSIS	0	0	-0.00128601	0.129802	0.606959	Desulfobacterota
MALE_FACTOR	ENDOMETRIOSIS	0	0	-0.00045683	0.129802	0.606959	Fibrobacterota
MALE_FACTOR	ENDOMETRIOSIS	0	0	0.00302464	0.562608	0.777977	Fusobacteriota
MALE_FACTOR	ENDOMETRIOSIS	0	0	-0.000416612	0.233379	0.644987	Gemmatimonadota
MALE_FACTOR	ENDOMETRIOSIS	0	0	-0.000123692	0.297621	0.644987	Myxococcota
MALE_FACTOR	ENDOMETRIOSIS	0	0	-0.000260924	0.48636	0.720855	Patescibacteria
MALE_FACTOR	ENDOMETRIOSIS	0	0	0.000215655	0.404174	0.670929	Planctomycetota
MALE_FACTOR	ENDOMETRIOSIS	0	0	-0.00265408	0.953143	0.97182	Spirochaetota
MALE_FACTOR	ENDOMETRIOSIS	0	0	8.83167e-05	0.679167	0.856267	Synergistota
MALE_FACTOR	ENDOMETRIOSIS	0	0	-0.000469119	0.129802	0.606959	Thermotogota
MALE_FACTOR	ENDOMETRIOSIS	0	0	-0.00135848	0.453601	0.713722	Verrucomicrobiota
MALE_FACTOR	ENDOMETRIOSIS	-0.266224	-0.00157256	-0.0222423	0.562962	0.777977	Actinobacteria
MALE_FACTOR	ENDOMETRIOSIS	1.53011	0.00152645	0.0110429	0.511722	0.732291	Coriobacteriia
MALE_FACTOR	ENDOMETRIOSIS	-0.931273	-0.0373942	0.0250197	0.706678	0.856267	Bacteroidia
MALE_FACTOR	ENDOMETRIOSIS	-1.1474	-0.00149921	0.0032031	0.860218	0.97182	Campylobacteria
MALE_FACTOR	ENDOMETRIOSIS	0.4261	0.222657	0.125963	0.112861	0.606959	Bacilli
MALE_FACTOR	ENDOMETRIOSIS	-2.05803	-0.0199085	-0.00944462	0.0843847	0.606959	Clostridia
MALE_FACTOR	ENDOMETRIOSIS	-0.23636	-0.00111798	-0.00657575	0.325727	0.644987	Negativicutes
MALE_FACTOR	ENDOMETRIOSIS	-2.94445	-0.0197167	-0.120752	0.00882392	0.543426	Gammaproteobacteria
MALE_FACTOR	ENDOMETRIOSIS	0	0	9.99983e-05	0.374947	0.644987	Acidobacteriae
MALE_FACTOR	ENDOMETRIOSIS	0	0	0	#NUM!	#NUM!	Vicinamibacteria
MALE_FACTOR	ENDOMETRIOSIS	0	0	-0.00194868	0.297621	0.644987	Bdellovibrionia
MALE_FACTOR	ENDOMETRIOSIS	0	0	0.000134768	0.19548	0.644987	Oligoflexia
MALE_FACTOR	ENDOMETRIOSIS	0	0	0	#NUM!	#NUM!	Anaerolineae
MALE_FACTOR	ENDOMETRIOSIS	0	0	0.000751273	0.510162	0.732291	Cyanobacteriia
MALE_FACTOR	ENDOMETRIOSIS	0	0	-0.000998357	0.0594407	0.606959	Vampirivibrionia
MALE_FACTOR	ENDOMETRIOSIS	0	0	9.84678e-06	0.374947	0.644987	Deinococci
MALE_FACTOR	ENDOMETRIOSIS	0	0	-0.00128601	0.129802	0.606959	Thermodesulfobacteria
MALE_FACTOR	ENDOMETRIOSIS	0	0	-0.00045683	0.129802	0.606959	Fibrobacteria
MALE_FACTOR	ENDOMETRIOSIS	0	0	0.00035648	0.920894	0.97182	Thermoanaerobacteria
MALE_FACTOR	ENDOMETRIOSIS	0	0	0.00302464	0.562608	0.777977	Fusobacteriia
MALE_FACTOR	ENDOMETRIOSIS	0	0	-0.000298392	0.481429	0.720855	Longimicrobia
MALE_FACTOR	ENDOMETRIOSIS	0	0	-0.00011822	0.297621	0.644987	S0134_terrestrial_group
MALE_FACTOR	ENDOMETRIOSIS	0	0	-0.000123692	0.297621	0.644987	Polyangia
MALE_FACTOR	ENDOMETRIOSIS	0	0	-0.000260924	0.48636	0.720855	Gracilibacteria
MALE_FACTOR	ENDOMETRIOSIS	0	0	0.000215655	0.404174	0.670929	Planctomycetes
MALE_FACTOR	ENDOMETRIOSIS	-2.36122	-0.000565751	-0.000922525	0.316199	0.644987	Alphaproteobacteria
MALE_FACTOR	ENDOMETRIOSIS	0	0	-0.000399578	0.297621	0.644987	Leptospirae
MALE_FACTOR	ENDOMETRIOSIS	0	0	-0.00225451	0.953143	0.97182	Spirochaetia
MALE_FACTOR	ENDOMETRIOSIS	0	0	8.83167e-05	0.679167	0.856267	Synergistia
MALE_FACTOR	ENDOMETRIOSIS	0	0	-0.000469119	0.129802	0.606959	Thermotogae
MALE_FACTOR	ENDOMETRIOSIS	0	0	-0.00135848	0.453601	0.713722	Verrucomicrobiae
MALE_FACTOR	ENDOMETRIOSIS	-3.26366	-0.00185995	-0.00673253	0.126332	0.606959	Actinomycetales
MALE_FACTOR	ENDOMETRIOSIS	1.53301	0.00203224	-0.00584452	0.701705	0.856267	Bifidobacteriales
MALE_FACTOR	ENDOMETRIOSIS	#NUM!	-0.00226276	-0.00608559	0.000975323	0.107936	Corynebacteriales
MALE_FACTOR	ENDOMETRIOSIS	1.53011	0.00152645	0.0110429	0.511722	0.732291	Coriobacteriales
MALE_FACTOR	ENDOMETRIOSIS	-0.780216	-0.0268524	0.0255177	0.905009	0.97182	Bacteroidales
MALE_FACTOR	ENDOMETRIOSIS	-1.1474	-0.00149921	0.0032031	0.860218	0.97182	Campylobacterales
MALE_FACTOR	ENDOMETRIOSIS	0.441721	0.224692	0.11737	0.145544	0.644987	Lactobacillales
MALE_FACTOR	ENDOMETRIOSIS	-3.53304	-0.00169367	-0.00317985	0.0966855	0.606959	Lachnospirales
MALE_FACTOR	ENDOMETRIOSIS	-1.87502	-0.0160955	-0.00607502	0.114355	0.606959	Peptostreptococcales-Tissierellales
MALE_FACTOR	ENDOMETRIOSIS	-0.23636	-0.00111798	-0.00677251	0.334634	0.644987	Veillonellales-Selenomonadales
MALE_FACTOR	ENDOMETRIOSIS	-1.40573	-0.00109464	-0.00226739	0.478481	0.720855	Burkholderiales
MALE_FACTOR	ENDOMETRIOSIS	-3.40434	-0.0135839	-0.118035	0.0161292	0.543426	Enterobacterales
MALE_FACTOR	ENDOMETRIOSIS	0	0	9.99983e-05	0.374947	0.644987	Bryobacterales
MALE_FACTOR	ENDOMETRIOSIS	0	0	0	#NUM!	#NUM!	Vicinamibacterales
MALE_FACTOR	ENDOMETRIOSIS	0	0	-9.10178e-05	0.85813	0.97182	Frankiales
MALE_FACTOR	ENDOMETRIOSIS	0	0	-0.00231556	0.650098	0.856267	Micrococcales
MALE_FACTOR	ENDOMETRIOSIS	0	0	-0.000457618	0.453601	0.713722	Micromonosporales
MALE_FACTOR	ENDOMETRIOSIS	0	0	0.000184637	0.374947	0.644987	Pseudonocardiales
MALE_FACTOR	ENDOMETRIOSIS	0	0	-0.000900075	0.129802	0.606959	Streptosporangiales
MALE_FACTOR	ENDOMETRIOSIS	0	0	3.62334e-05	0.956069	0.97182	Cytophagales
MALE_FACTOR	ENDOMETRIOSIS	0	0	-0.000114594	0.573979	0.784202	Flavobacteriales
MALE_FACTOR	ENDOMETRIOSIS	0	0	-0.000419667	0.453601	0.713722	Sphingobacteriales
MALE_FACTOR	ENDOMETRIOSIS	0	0	-0.00194868	0.297621	0.644987	Bacteriovoracales
MALE_FACTOR	ENDOMETRIOSIS	0	0	0.000134768	0.19548	0.644987	0319-6G20
MALE_FACTOR	ENDOMETRIOSIS	0	0	0	#NUM!	#NUM!	Caldilineales
MALE_FACTOR	ENDOMETRIOSIS	0	0	0.000751273	0.510162	0.732291	Cyanobacteriales
MALE_FACTOR	ENDOMETRIOSIS	0	0	-0.000326699	0.297621	0.644987	Gastranaerophilales
MALE_FACTOR	ENDOMETRIOSIS	0	0	-0.000671658	0.129802	0.606959	Obscuribacterales
MALE_FACTOR	ENDOMETRIOSIS	0	0	9.84678e-06	0.374947	0.644987	Deinococcales
MALE_FACTOR	ENDOMETRIOSIS	0	0	-0.00128601	0.129802	0.606959	Thermodesulfobacteriales
MALE_FACTOR	ENDOMETRIOSIS	0	0	-0.00045683	0.129802	0.606959	Fibrobacterales
MALE_FACTOR	ENDOMETRIOSIS	0	0	0.0100854	0.374947	0.644987	Acholeplasmatales
MALE_FACTOR	ENDOMETRIOSIS	0	0	0	#NUM!	#NUM!	Bacillales
MALE_FACTOR	ENDOMETRIOSIS	0	0	-0.000313475	0.0594407	0.606959	Erysipelotrichales
MALE_FACTOR	ENDOMETRIOSIS	#NUM!	0.00198468	-0.000865155	0.914732	0.97182	Mycoplasmatales
MALE_FACTOR	ENDOMETRIOSIS	0	0	-0.000310819	0.0594407	0.606959	Paenibacillales
MALE_FACTOR	ENDOMETRIOSIS	0	0	-0.000364684	0.129802	0.606959	RF39
MALE_FACTOR	ENDOMETRIOSIS	0	0	-0.000373902	0.868613	0.97182	Staphylococcales
MALE_FACTOR	ENDOMETRIOSIS	0	0	0.000735897	0.0180051	0.543426	Thermicanales
MALE_FACTOR	ENDOMETRIOSIS	0	0	-0.000423798	0.481429	0.720855	Oscillospirales
MALE_FACTOR	ENDOMETRIOSIS	0	0	0.000234052	0.56708	0.777977	Peptococcales
MALE_FACTOR	ENDOMETRIOSIS	0	0	0.000196759	0.285805	0.644987	Acidaminococcales
MALE_FACTOR	ENDOMETRIOSIS	0	0	0.00035648	0.920894	0.97182	Thermoanaerobacterales
MALE_FACTOR	ENDOMETRIOSIS	0	0	0.00302464	0.562608	0.777977	Fusobacteriales
MALE_FACTOR	ENDOMETRIOSIS	0	0	-0.000298392	0.481429	0.720855	Longimicrobiales
MALE_FACTOR	ENDOMETRIOSIS	0	0	-0.00011822	0.297621	0.644987	S0134_terrestrial_group
MALE_FACTOR	ENDOMETRIOSIS	0	0	-0.000123692	0.297621	0.644987	Polyangiales
MALE_FACTOR	ENDOMETRIOSIS	0	0	-0.000260924	0.48636	0.720855	Absconditabacteriales_(SR1)
MALE_FACTOR	ENDOMETRIOSIS	0	0	0.000708277	0.106875	0.606959	Pirellulales
MALE_FACTOR	ENDOMETRIOSIS	0	0	-0.000492622	0.297621	0.644987	Planctomycetales
MALE_FACTOR	ENDOMETRIOSIS	0	0	0.00084653	0.633428	0.854871	Azospirillales
MALE_FACTOR	ENDOMETRIOSIS	0	0	-0.000850636	0.249331	0.644987	Caulobacterales
MALE_FACTOR	ENDOMETRIOSIS	0	0	0.00266114	0.238885	0.644987	Rhizobiales
MALE_FACTOR	ENDOMETRIOSIS	0	0	-0.0027348	0.17577	0.644987	Rhodobacterales
MALE_FACTOR	ENDOMETRIOSIS	0	0	-3.41413e-05	0.699446	0.856267	Rhodospirillales
MALE_FACTOR	ENDOMETRIOSIS	0	0	-0.000490592	0.988893	0.988893	Sphingomonadales
MALE_FACTOR	ENDOMETRIOSIS	0	0	-0.000471337	0.129802	0.606959	Cardiobacteriales
MALE_FACTOR	ENDOMETRIOSIS	0	0	2.20368e-05	0.374947	0.644987	Pseudomonadales
MALE_FACTOR	ENDOMETRIOSIS	0	0	-0.000399578	0.297621	0.644987	Leptospirales
MALE_FACTOR	ENDOMETRIOSIS	0	0	-0.00225451	0.953143	0.97182	Spirochaetales
MALE_FACTOR	ENDOMETRIOSIS	0	0	8.83167e-05	0.679167	0.856267	Synergistales
MALE_FACTOR	ENDOMETRIOSIS	0	0	-0.000469119	0.129802	0.606959	Thermotogales
MALE_FACTOR	ENDOMETRIOSIS	0	0	8.92762e-05	0.374947	0.644987	Chthoniobacterales
MALE_FACTOR	ENDOMETRIOSIS	0	0	-0.00144776	0.129802	0.606959	Opitutales
MALE_FACTOR	ENDOMETRIOSIS	-3.26366	-0.00185995	-0.00673253	0.126332	0.606959	Actinomycetaceae
MALE_FACTOR	ENDOMETRIOSIS	1.53301	0.00203224	-0.00584452	0.701705	0.856267	Bifidobacteriaceae
MALE_FACTOR	ENDOMETRIOSIS	#NUM!	-0.00226276	-0.00608559	0.000975323	0.107936	Corynebacteriaceae
MALE_FACTOR	ENDOMETRIOSIS	1.98548	0.00152582	0.0111378	0.421832	0.696757	Atopobiaceae
MALE_FACTOR	ENDOMETRIOSIS	0	0	0.0070781	0.647413	0.856267	Porphyromonadaceae
MALE_FACTOR	ENDOMETRIOSIS	-1.23266	-0.0354132	0.0152555	0.941426	0.97182	Prevotellaceae
MALE_FACTOR	ENDOMETRIOSIS	-1.1474	-0.00149921	0.00369566	0.963038	0.97182	Campylobacteraceae
MALE_FACTOR	ENDOMETRIOSIS	0.475556	0.222135	0.166496	0.0675122	0.606959	Lactobacillaceae
MALE_FACTOR	ENDOMETRIOSIS	#NUM!	-0.00591606	-0.0496751	0.0160158	0.543426	Streptococcaceae
MALE_FACTOR	ENDOMETRIOSIS	-3.53304	-0.00169367	-0.00317985	0.0966855	0.606959	Lachnospiraceae
MALE_FACTOR	ENDOMETRIOSIS	-1.35922	-0.00944393	-0.00482111	0.195451	0.644987	Family_XI
MALE_FACTOR	ENDOMETRIOSIS	-0.23636	-0.00111798	-0.00677251	0.334634	0.644987	Veillonellaceae
MALE_FACTOR	ENDOMETRIOSIS	0	0	-8.20166e-05	0.323183	0.644987	Sutterellaceae
MALE_FACTOR	ENDOMETRIOSIS	#NUM!	-0.000202874	-0.0959478	0.105584	0.606959	Enterobacteriaceae
MALE_FACTOR	ENDOMETRIOSIS	#NUM!	-0.000102672	-0.00988788	0.352857	0.644987	Pasteurellaceae
MALE_FACTOR	ENDOMETRIOSIS	0	0	9.99983e-05	0.374947	0.644987	Bryobacteraceae
MALE_FACTOR	ENDOMETRIOSIS	0	0	0	#NUM!	#NUM!	Vicinamibacteraceae
MALE_FACTOR	ENDOMETRIOSIS	0	0	-9.10178e-05	0.85813	0.97182	Geodermatophilaceae
MALE_FACTOR	ENDOMETRIOSIS	0	0	-0.0014123	0.506797	0.732291	Dermabacteraceae
MALE_FACTOR	ENDOMETRIOSIS	0	0	-3.84233e-05	0.912272	0.97182	Dermacoccaceae
MALE_FACTOR	ENDOMETRIOSIS	0	0	0	#NUM!	#NUM!	Microbacteriaceae
MALE_FACTOR	ENDOMETRIOSIS	0	0	-0.000864834	0.827057	0.97182	Micrococcaceae
MALE_FACTOR	ENDOMETRIOSIS	0	0	-0.000457618	0.453601	0.713722	Micromonosporaceae
MALE_FACTOR	ENDOMETRIOSIS	0	0	0.000184637	0.374947	0.644987	Pseudonocardiaceae
MALE_FACTOR	ENDOMETRIOSIS	0	0	-0.000900075	0.129802	0.606959	Nocardiopsaceae
MALE_FACTOR	ENDOMETRIOSIS	0	0	-9.48551e-05	0.437961	0.713722	Eggerthellaceae
MALE_FACTOR	ENDOMETRIOSIS	0	0	0.000940411	0.374947	0.644987	Bacteroidetes_vadinHA17
MALE_FACTOR	ENDOMETRIOSIS	0	0	0	#NUM!	#NUM!	Dysgonomonadaceae
MALE_FACTOR	ENDOMETRIOSIS	0	0	-0.000366908	0.297621	0.644987	Paludibacteraceae
MALE_FACTOR	ENDOMETRIOSIS	0	0	0.00179394	0.312168	0.644987	Rikenellaceae
MALE_FACTOR	ENDOMETRIOSIS	0	0	5.60245e-05	0.374947	0.644987	Cytophagaceae
MALE_FACTOR	ENDOMETRIOSIS	0	0	-1.97911e-05	0.297621	0.644987	Hymenobacteraceae
MALE_FACTOR	ENDOMETRIOSIS	0	0	-0.000312109	0.279419	0.644987	Flavobacteriaceae
MALE_FACTOR	ENDOMETRIOSIS	0	0	0.000197515	0.672239	0.856267	Weeksellaceae
MALE_FACTOR	ENDOMETRIOSIS	0	0	-0.000419667	0.453601	0.713722	Lentimicrobiaceae
MALE_FACTOR	ENDOMETRIOSIS	0	0	0	#NUM!	#NUM!	Sphingobacteriaceae
MALE_FACTOR	ENDOMETRIOSIS	0	0	-0.00194868	0.297621	0.644987	Bacteriovoracaceae
MALE_FACTOR	ENDOMETRIOSIS	0	0	0.000134768	0.19548	0.644987	0319-6G20
MALE_FACTOR	ENDOMETRIOSIS	0	0	-0.000492561	0.297621	0.644987	uncultured
MALE_FACTOR	ENDOMETRIOSIS	0	0	0	#NUM!	#NUM!	Caldilineaceae
MALE_FACTOR	ENDOMETRIOSIS	0	0	-2.19307e-05	0.297621	0.644987	Phormidiaceae
MALE_FACTOR	ENDOMETRIOSIS	0	0	-0.000326699	0.297621	0.644987	Gastranaerophilales
MALE_FACTOR	ENDOMETRIOSIS	0	0	-0.000671658	0.129802	0.606959	Obscuribacteraceae
MALE_FACTOR	ENDOMETRIOSIS	0	0	9.84678e-06	0.374947	0.644987	Trueperaceae
MALE_FACTOR	ENDOMETRIOSIS	0	0	-0.00128601	0.129802	0.606959	Thermodesulfobacteriaceae
MALE_FACTOR	ENDOMETRIOSIS	0	0	-0.00045683	0.129802	0.606959	Fibrobacteraceae
MALE_FACTOR	ENDOMETRIOSIS	0	0	0.0100854	0.374947	0.644987	Acholeplasmataceae
MALE_FACTOR	ENDOMETRIOSIS	0	0	0	#NUM!	#NUM!	Bacillaceae
MALE_FACTOR	ENDOMETRIOSIS	0	0	-0.000313475	0.0594407	0.606959	Erysipelotrichaceae
MALE_FACTOR	ENDOMETRIOSIS	0	0	0.000548905	0.19548	0.644987	Carnobacteriaceae
MALE_FACTOR	ENDOMETRIOSIS	#NUM!	0.00198468	-0.000865155	0.914732	0.97182	Mycoplasmataceae
MALE_FACTOR	ENDOMETRIOSIS	0	0	-0.000310819	0.0594407	0.606959	Paenibacillaceae
MALE_FACTOR	ENDOMETRIOSIS	0	0	-0.000364684	0.129802	0.606959	RF39
MALE_FACTOR	ENDOMETRIOSIS	0	0	-0.000373902	0.868613	0.97182	Staphylococcaceae
MALE_FACTOR	ENDOMETRIOSIS	0	0	0.000735897	0.0180051	0.543426	Thermicanaceae
MALE_FACTOR	ENDOMETRIOSIS	0	0	-0.000515179	0.297621	0.644987	Hungateiclostridiaceae
MALE_FACTOR	ENDOMETRIOSIS	0	0	9.13808e-05	0.956069	0.97182	Oscillospiraceae
MALE_FACTOR	ENDOMETRIOSIS	0	0	0.000234052	0.56708	0.777977	Peptococcaceae
MALE_FACTOR	ENDOMETRIOSIS	0	0	-0.000634331	0.827057	0.97182	Anaerovoracaceae
MALE_FACTOR	ENDOMETRIOSIS	0	0	-0.000619582	0.663462	0.856267	Peptostreptococcaceae
MALE_FACTOR	ENDOMETRIOSIS	0	0	0.000196759	0.285805	0.644987	Acidaminococcaceae
MALE_FACTOR	ENDOMETRIOSIS	0	0	0.00035648	0.920894	0.97182	Family_III
MALE_FACTOR	ENDOMETRIOSIS	0	0	0.00302464	0.562608	0.777977	Leptotrichiaceae
MALE_FACTOR	ENDOMETRIOSIS	0	0	-0.000298392	0.481429	0.720855	Longimicrobiaceae
MALE_FACTOR	ENDOMETRIOSIS	0	0	-0.00011822	0.297621	0.644987	S0134_terrestrial_group
MALE_FACTOR	ENDOMETRIOSIS	0	0	-0.000123692	0.297621	0.644987	Sandaracinaceae
MALE_FACTOR	ENDOMETRIOSIS	0	0	-0.000260924	0.48636	0.720855	Absconditabacteriales_(SR1)
MALE_FACTOR	ENDOMETRIOSIS	0	0	0.000708277	0.106875	0.606959	Pirellulaceae
MALE_FACTOR	ENDOMETRIOSIS	0	0	-0.000492622	0.297621	0.644987	Rubinisphaeraceae
MALE_FACTOR	ENDOMETRIOSIS	0	0	0.00084653	0.633428	0.854871	Azospirillaceae
MALE_FACTOR	ENDOMETRIOSIS	0	0	-0.000850636	0.249331	0.644987	Caulobacteraceae
MALE_FACTOR	ENDOMETRIOSIS	0	0	-0.000175747	0.871721	0.97182	A0839
MALE_FACTOR	ENDOMETRIOSIS	0	0	-0.000700648	0.297621	0.644987	Beijerinckiaceae
MALE_FACTOR	ENDOMETRIOSIS	0	0	-0.000462405	0.297621	0.644987	Pleomorphomonadaceae
MALE_FACTOR	ENDOMETRIOSIS	0	0	0.00101073	0.920894	0.97182	Rhizobiaceae
MALE_FACTOR	ENDOMETRIOSIS	0	0	0.00326176	0.199164	0.644987	Xanthobacteraceae
MALE_FACTOR	ENDOMETRIOSIS	0	0	-0.0027348	0.17577	0.644987	Rhodobacteraceae
MALE_FACTOR	ENDOMETRIOSIS	0	0	-3.41413e-05	0.699446	0.856267	uncultured
MALE_FACTOR	ENDOMETRIOSIS	0	0	-0.000490592	0.988893	0.988893	Sphingomonadaceae
MALE_FACTOR	ENDOMETRIOSIS	0	0	0.00201709	0.374947	0.644987	Alcaligenaceae
MALE_FACTOR	ENDOMETRIOSIS	0	0	-0.000434761	0.297621	0.644987	Burkholderiaceae
MALE_FACTOR	ENDOMETRIOSIS	0	0	-0.00215772	0.650098	0.856267	Comamonadaceae
MALE_FACTOR	ENDOMETRIOSIS	0	0	-0.00113419	0.744522	0.895585	Neisseriaceae
MALE_FACTOR	ENDOMETRIOSIS	0	0	-0.000475795	0.453601	0.713722	Rhodocyclaceae
MALE_FACTOR	ENDOMETRIOSIS	0	0	-0.000471337	0.129802	0.606959	Cardiobacteriaceae
MALE_FACTOR	ENDOMETRIOSIS	0	0	-0.00167461	0.297621	0.644987	Erwiniaceae
MALE_FACTOR	ENDOMETRIOSIS	0	0	-0.00512614	0.102539	0.606959	JI49D030
MALE_FACTOR	ENDOMETRIOSIS	0	0	-0.00538554	0.699446	0.856267	Morganellaceae
MALE_FACTOR	ENDOMETRIOSIS	0	0	0.000276124	0.106875	0.606959	Pectobacteriaceae
MALE_FACTOR	ENDOMETRIOSIS	0	0	-0.000289363	0.85813	0.97182	Vibrionaceae
MALE_FACTOR	ENDOMETRIOSIS	0	0	2.20368e-05	0.374947	0.644987	Pseudomonadaceae
MALE_FACTOR	ENDOMETRIOSIS	0	0	-0.000399578	0.297621	0.644987	Leptospiraceae
MALE_FACTOR	ENDOMETRIOSIS	0	0	-0.00225451	0.953143	0.97182	Spirochaetaceae
MALE_FACTOR	ENDOMETRIOSIS	0	0	8.83167e-05	0.679167	0.856267	Synergistaceae
MALE_FACTOR	ENDOMETRIOSIS	0	0	-0.000469119	0.129802	0.606959	Fervidobacteriaceae
MALE_FACTOR	ENDOMETRIOSIS	0	0	8.92762e-05	0.374947	0.644987	Chthoniobacteraceae
MALE_FACTOR	ENDOMETRIOSIS	0	0	-0.00119873	0.297621	0.644987	Opitutaceae
MALE_FACTOR	ENDOMETRIOSIS	0	0	-0.000249024	0.297621	0.644987	Puniceicoccaceae
MALE_FACTOR	ENDOMETRIOSIS	0	0	-0.00159237	0.886215	0.97182	Mobiluncus
MALE_FACTOR	ENDOMETRIOSIS	0	0	-0.00188302	0.102112	0.606959	Varibaculum
MALE_FACTOR	ENDOMETRIOSIS	2.1244	0.0023931	-0.00495922	0.445954	0.713722	Gardnerella
MALE_FACTOR	ENDOMETRIOSIS	#NUM!	-0.00226276	-0.00608559	0.000975323	0.107936	Corynebacteriaceae
MALE_FACTOR	ENDOMETRIOSIS	#NUM!	0.000983774	0.010885	0.397082	0.669194	Atopobium
MALE_FACTOR	ENDOMETRIOSIS	0	0	0.00384801	0.678278	0.856267	Porphyromonas
MALE_FACTOR	ENDOMETRIOSIS	-1.78379	-0.0356415	-0.00563797	0.861216	0.97182	Prevotella
MALE_FACTOR	ENDOMETRIOSIS	0	0	0.0168239	0.958215	0.97182	Prevotella_7
MALE_FACTOR	ENDOMETRIOSIS	-1.1474	-0.00149921	0.00369566	0.963038	0.97182	Campylobacter
MALE_FACTOR	ENDOMETRIOSIS	0.396206	0.179801	0.142958	0.134651	0.620889	Lactobacillus
MALE_FACTOR	ENDOMETRIOSIS	#NUM!	-0.00591606	-0.0496751	0.0160158	0.543426	Streptococcus
MALE_FACTOR	ENDOMETRIOSIS	0	0	-0.00294321	0.280445	0.644987	Howardella
MALE_FACTOR	ENDOMETRIOSIS	#NUM!	-0.00126371	-0.000159807	0.457977	0.717209	Anaerococcus
MALE_FACTOR	ENDOMETRIOSIS	#NUM!	8.45829e-05	0.00163968	0.248639	0.644987	Fenollaria
MALE_FACTOR	ENDOMETRIOSIS	-4.49176	-0.00413271	-0.0093972	0.0297433	0.606959	Finegoldia
MALE_FACTOR	ENDOMETRIOSIS	0.184392	6.36573e-05	0.00224086	0.97652	0.982438	Peptoniphilus
MALE_FACTOR	ENDOMETRIOSIS	-1.8362	-0.000965873	-0.00138447	0.504869	0.732291	Dialister
MALE_FACTOR	ENDOMETRIOSIS	0	0	-8.20166e-05	0.323183	0.644987	Sutterella
MALE_FACTOR	ENDOMETRIOSIS	#NUM!	-0.000202874	-0.0959478	0.105584	0.606959	Escherichia-Shigella
MALE_FACTOR	ENDOMETRIOSIS	#NUM!	-0.000102672	-0.00988788	0.352857	0.644987	Conservatibacter
MALE_FACTOR	ENDOMETRIOSIS	0	0	9.99983e-05	0.374947	0.644987	Bryobacter
MALE_FACTOR	ENDOMETRIOSIS	0	0	0	#NUM!	#NUM!	Luteitalea
MALE_FACTOR	ENDOMETRIOSIS	0	0	-0.00146244	0.0509427	0.606959	Actinobaculum
MALE_FACTOR	ENDOMETRIOSIS	0	0	-0.0017947	0.180346	0.644987	Actinomycetaceae
MALE_FACTOR	ENDOMETRIOSIS	0	0	-0.000885304	0.129802	0.606959	Alloscardovia
MALE_FACTOR	ENDOMETRIOSIS	0	0	-0.0014123	0.506797	0.732291	Dermabacter
MALE_FACTOR	ENDOMETRIOSIS	0	0	-3.84233e-05	0.912272	0.97182	Dermacoccus
MALE_FACTOR	ENDOMETRIOSIS	0	0	0	#NUM!	#NUM!	Pseudoclavibacter
MALE_FACTOR	ENDOMETRIOSIS	0	0	-0.000233158	0.912272	0.97182	Falsarthrobacter
MALE_FACTOR	ENDOMETRIOSIS	0	0	0	#NUM!	#NUM!	Glutamicibacter
MALE_FACTOR	ENDOMETRIOSIS	0	0	-0.000631676	0.912272	0.97182	Pseudoglutamicibacter
MALE_FACTOR	ENDOMETRIOSIS	0	0	0.000184637	0.374947	0.644987	Pseudonocardia
MALE_FACTOR	ENDOMETRIOSIS	0	0	0	#NUM!	#NUM!	Saccharothrix
MALE_FACTOR	ENDOMETRIOSIS	0	0	0.000252774	0.849297	0.97182	Atopobiaceae
MALE_FACTOR	ENDOMETRIOSIS	0	0	0.000287532	0.329781	0.644987	CHKCI002
MALE_FACTOR	ENDOMETRIOSIS	0	0	-0.000382387	0.639978	0.856267	DNF00809
MALE_FACTOR	ENDOMETRIOSIS	0	0	0.000940411	0.374947	0.644987	Bacteroidetes_vadinHA17
MALE_FACTOR	ENDOMETRIOSIS	0	0	0	#NUM!	#NUM!	Petrimonas
MALE_FACTOR	ENDOMETRIOSIS	0	0	-0.000366908	0.297621	0.644987	Microbacter
MALE_FACTOR	ENDOMETRIOSIS	0	0	0.00323009	0.106875	0.606959	Falsiporphyromonas
MALE_FACTOR	ENDOMETRIOSIS	0	0	0.000399992	0.382166	0.650662	Prevotellaceae_UCG-001
MALE_FACTOR	ENDOMETRIOSIS	0	0	0.00179394	0.312168	0.644987	Alistipes
MALE_FACTOR	ENDOMETRIOSIS	0	0	5.60245e-05	0.374947	0.644987	Siphonobacter
MALE_FACTOR	ENDOMETRIOSIS	0	0	-1.97911e-05	0.297621	0.644987	Rufibacter
MALE_FACTOR	ENDOMETRIOSIS	0	0	-0.000312109	0.279419	0.644987	Capnocytophaga
MALE_FACTOR	ENDOMETRIOSIS	0	0	0.000197515	0.672239	0.856267	Moheibacter
MALE_FACTOR	ENDOMETRIOSIS	0	0	-0.000419667	0.453601	0.713722	Lentimicrobium
MALE_FACTOR	ENDOMETRIOSIS	0	0	0	#NUM!	#NUM!	Mucilaginibacter
MALE_FACTOR	ENDOMETRIOSIS	0	0	-0.00194868	0.297621	0.644987	Bacteriovorax
MALE_FACTOR	ENDOMETRIOSIS	0	0	0.000134768	0.19548	0.644987	0319-6G20
MALE_FACTOR	ENDOMETRIOSIS	0	0	-0.000492561	0.297621	0.644987	uncultured
MALE_FACTOR	ENDOMETRIOSIS	0	0	0	#NUM!	#NUM!	uncultured
MALE_FACTOR	ENDOMETRIOSIS	0	0	-0.000326699	0.297621	0.644987	Gastranaerophilales
MALE_FACTOR	ENDOMETRIOSIS	0	0	-0.000671658	0.129802	0.606959	Candidatus_Obscuribacter
MALE_FACTOR	ENDOMETRIOSIS	0	0	9.84678e-06	0.374947	0.644987	Truepera
MALE_FACTOR	ENDOMETRIOSIS	0	0	-0.00128601	0.129802	0.606959	Thermodesulfobacterium
MALE_FACTOR	ENDOMETRIOSIS	0	0	-0.00045683	0.129802	0.606959	uncultured
MALE_FACTOR	ENDOMETRIOSIS	0	0	0.0100854	0.374947	0.644987	Acholeplasma
MALE_FACTOR	ENDOMETRIOSIS	0	0	0	#NUM!	#NUM!	Caldibacillus
MALE_FACTOR	ENDOMETRIOSIS	0	0	-0.000313475	0.0594407	0.606959	Erysipelothrix
MALE_FACTOR	ENDOMETRIOSIS	0	0	0.000548905	0.19548	0.644987	Isobaculum
MALE_FACTOR	ENDOMETRIOSIS	0	0	2.52685e-05	0.493457	0.728124	HT002
MALE_FACTOR	ENDOMETRIOSIS	0	0	-0.00310245	0.129802	0.606959	Lacticaseibacillus
MALE_FACTOR	ENDOMETRIOSIS	0	0	4.68094e-05	0.374947	0.644987	uncultured
MALE_FACTOR	ENDOMETRIOSIS	0	0	0.0011157	0.0327586	0.606959	Mycoplasma
MALE_FACTOR	ENDOMETRIOSIS	#NUM!	0.000975057	-0.00198086	0.859829	0.97182	Ureaplasma
MALE_FACTOR	ENDOMETRIOSIS	0	0	-0.000364684	0.129802	0.606959	RF39
MALE_FACTOR	ENDOMETRIOSIS	0	0	4.45068e-05	0.374947	0.644987	Auricoccus-Abyssicoccus
MALE_FACTOR	ENDOMETRIOSIS	0	0	-0.000206636	0.530037	0.755246	Jeotgalicoccus
MALE_FACTOR	ENDOMETRIOSIS	0	0	-0.000211773	0.699446	0.856267	Staphylococcaceae
MALE_FACTOR	ENDOMETRIOSIS	0	0	0.000735897	0.0180051	0.543426	Thermicanus
MALE_FACTOR	ENDOMETRIOSIS	0	0	0.000110522	0.374947	0.644987	[Eubacterium]_eligens_group
MALE_FACTOR	ENDOMETRIOSIS	0	0	-0.000369158	0.461975	0.720074	Coprococcus
MALE_FACTOR	ENDOMETRIOSIS	0	0	-3.18697e-05	0.843549	0.97182	Fusicatenibacter
MALE_FACTOR	ENDOMETRIOSIS	0	0	-5.41577e-05	0.889425	0.97182	Johnsonella
MALE_FACTOR	ENDOMETRIOSIS	0	0	-1.62507e-05	0.699446	0.856267	Lachnoclostridium
MALE_FACTOR	ENDOMETRIOSIS	0	0	-1.85353e-05	0.258346	0.644987	Lachnospira
MALE_FACTOR	ENDOMETRIOSIS	0	0	0.000142814	0.956069	0.97182	uncultured
MALE_FACTOR	ENDOMETRIOSIS	0	0	0.000234052	0.56708	0.777977	Peptococcus
MALE_FACTOR	ENDOMETRIOSIS	0	0	-0.000634331	0.827057	0.97182	[Eubacterium]_brachy_group
MALE_FACTOR	ENDOMETRIOSIS	0	0	0.000138753	0.145475	0.644987	Gallicola
MALE_FACTOR	ENDOMETRIOSIS	0	0	0.000202942	0.679167	0.856267	Murdochiella
MALE_FACTOR	ENDOMETRIOSIS	0	0	-0.000126126	0.56303	0.777977	Parvimonas
MALE_FACTOR	ENDOMETRIOSIS	0	0	0.000639783	0.0591796	0.606959	W5053
MALE_FACTOR	ENDOMETRIOSIS	0	0	-0.000275698	0.267725	0.644987	Filifactor
MALE_FACTOR	ENDOMETRIOSIS	0	0	-0.000569277	0.297621	0.644987	Proteocatella
MALE_FACTOR	ENDOMETRIOSIS	0	0	0.000196759	0.285805	0.644987	Acidaminococcus
MALE_FACTOR	ENDOMETRIOSIS	0	0	4.56113e-07	0.682346	0.856267	Anaeroglobus
MALE_FACTOR	ENDOMETRIOSIS	0	0	-0.00388149	0.927614	0.97182	Megasphaera
MALE_FACTOR	ENDOMETRIOSIS	-1.27152	-0.00163814	-0.00150701	0.384957	0.652069	Veillonellaceae
MALE_FACTOR	ENDOMETRIOSIS	0	0	0.00035648	0.920894	0.97182	Thermoanaerobacterium
MALE_FACTOR	ENDOMETRIOSIS	0	0	-0.000109507	0.699446	0.856267	Streptobacillus
MALE_FACTOR	ENDOMETRIOSIS	0	0	-0.000298392	0.481429	0.720855	Longimicrobiaceae
MALE_FACTOR	ENDOMETRIOSIS	0	0	-0.00011822	0.297621	0.644987	S0134_terrestrial_group
MALE_FACTOR	ENDOMETRIOSIS	0	0	-0.000123692	0.297621	0.644987	uncultured
MALE_FACTOR	ENDOMETRIOSIS	0	0	-0.000260924	0.48636	0.720855	Absconditabacteriales_(SR1)
MALE_FACTOR	ENDOMETRIOSIS	0	0	0.00064059	0.374947	0.644987	Pir4_lineage
MALE_FACTOR	ENDOMETRIOSIS	0	0	6.76875e-05	0.19548	0.644987	Pirellula
MALE_FACTOR	ENDOMETRIOSIS	0	0	-0.000492622	0.297621	0.644987	SH-PL14
MALE_FACTOR	ENDOMETRIOSIS	0	0	0.00084653	0.633428	0.854871	Skermanella
MALE_FACTOR	ENDOMETRIOSIS	0	0	-0.000175747	0.871721	0.97182	A0839
MALE_FACTOR	ENDOMETRIOSIS	0	0	-0.000700648	0.297621	0.644987	Chelatococcus
MALE_FACTOR	ENDOMETRIOSIS	0	0	-0.000462405	0.297621	0.644987	Chthonobacter
MALE_FACTOR	ENDOMETRIOSIS	0	0	0.00101073	0.920894	0.97182	Daeguia
MALE_FACTOR	ENDOMETRIOSIS	0	0	0	#NUM!	#NUM!	Mycoplana
MALE_FACTOR	ENDOMETRIOSIS	0	0	0.00326176	0.199164	0.644987	Nitrobacter
MALE_FACTOR	ENDOMETRIOSIS	0	0	7.27446e-05	0.956069	0.97182	Methylarcula
MALE_FACTOR	ENDOMETRIOSIS	0	0	-0.00280754	0.165057	0.644987	Plastorhodobacter
MALE_FACTOR	ENDOMETRIOSIS	0	0	-3.41413e-05	0.699446	0.856267	uncultured
MALE_FACTOR	ENDOMETRIOSIS	0	0	-0.000267503	0.699446	0.856267	Altererythrobacter
MALE_FACTOR	ENDOMETRIOSIS	0	0	-0.000554453	0.297621	0.644987	Blastomonas
MALE_FACTOR	ENDOMETRIOSIS	0	0	-0.000135585	0.843549	0.97182	Qipengyuania
MALE_FACTOR	ENDOMETRIOSIS	0	0	0.000466949	0.404174	0.670929	Stakelama
MALE_FACTOR	ENDOMETRIOSIS	0	0	0.00201709	0.374947	0.644987	Pigmentiphaga
MALE_FACTOR	ENDOMETRIOSIS	0	0	-0.000434761	0.297621	0.644987	Ralstonia
MALE_FACTOR	ENDOMETRIOSIS	0	0	-0.000608828	0.129802	0.606959	Aquabacterium
MALE_FACTOR	ENDOMETRIOSIS	0	0	-0.000354343	0.297621	0.644987	Malikia
MALE_FACTOR	ENDOMETRIOSIS	0	0	-0.0012486	0.0594407	0.606959	Pseudacidovorax
MALE_FACTOR	ENDOMETRIOSIS	0	0	5.40576e-05	0.377918	0.646746	Tibeticola
MALE_FACTOR	ENDOMETRIOSIS	0	0	-4.88273e-05	0.843549	0.97182	Kingella
MALE_FACTOR	ENDOMETRIOSIS	0	0	0	#NUM!	#NUM!	Cardiobacteriaceae
MALE_FACTOR	ENDOMETRIOSIS	0	0	-0.000471337	0.129802	0.606959	Cardiobacterium
MALE_FACTOR	ENDOMETRIOSIS	0	0	-0.00167461	0.297621	0.644987	Phaseolibacter
MALE_FACTOR	ENDOMETRIOSIS	0	0	-0.00512614	0.102539	0.606959	JI49D030
MALE_FACTOR	ENDOMETRIOSIS	0	0	-0.00125413	0.912272	0.97182	Buchnera
MALE_FACTOR	ENDOMETRIOSIS	0	0	-0.00317325	0.912272	0.97182	Cosenzaea
MALE_FACTOR	ENDOMETRIOSIS	0	0	-0.000958152	0.297621	0.644987	Morganella
MALE_FACTOR	ENDOMETRIOSIS	0	0	0.000276124	0.106875	0.606959	Nissabacter
MALE_FACTOR	ENDOMETRIOSIS	0	0	-0.000289363	0.85813	0.97182	Photobacterium
MALE_FACTOR	ENDOMETRIOSIS	0	0	2.20368e-05	0.374947	0.644987	Pseudomonadaceae
MALE_FACTOR	ENDOMETRIOSIS	0	0	-0.000399578	0.297621	0.644987	uncultured
MALE_FACTOR	ENDOMETRIOSIS	0	0	-0.00225451	0.953143	0.97182	Treponema
MALE_FACTOR	ENDOMETRIOSIS	0	0	2.61887e-05	0.698818	0.856267	Jonquetella
MALE_FACTOR	ENDOMETRIOSIS	0	0	6.21281e-05	0.956069	0.97182	Pyramidobacter
MALE_FACTOR	ENDOMETRIOSIS	0	0	-0.000469119	0.129802	0.606959	Fervidobacterium
MALE_FACTOR	ENDOMETRIOSIS	0	0	8.92762e-05	0.374947	0.644987	Chthoniobacter
MALE_FACTOR	ENDOMETRIOSIS	0	0	-0.000454865	0.297621	0.644987	Lacunisphaera
MALE_FACTOR	ENDOMETRIOSIS	0	0	-0.000743868	0.297621	0.644987	uncultured
MALE_FACTOR	ENDOMETRIOSIS	0	0	-0.000249024	0.297621	0.644987	uncultured

## Sheet: Rectum_MF_vs_ENDO
treatment_1	treatment_2	log2_median_ratio	median_diff	mean_diff	wilcox_p_value	adjusted_p_value	taxon_name
MALE_FACTOR	ENDOMETRIOSIS	0	0	0	#NUM!	#NUM!	Bacteria
MALE_FACTOR	ENDOMETRIOSIS	0.0690347	0.00166121	0.0222192	0.483005	0.844172	Actinobacteriota
MALE_FACTOR	ENDOMETRIOSIS	-0.0193121	-0.00535938	-0.00518714	1	1	Bacteroidota
MALE_FACTOR	ENDOMETRIOSIS	-1.3568	-0.0153062	-0.0214339	0.0443926	0.614423	Campylobacterota
MALE_FACTOR	ENDOMETRIOSIS	0	0	0.000342225	0.275731	0.695116	Cyanobacteria
MALE_FACTOR	ENDOMETRIOSIS	-0.454809	-0.000980364	-0.000498982	0.733269	0.911348	Desulfobacterota
MALE_FACTOR	ENDOMETRIOSIS	-0.181815	-0.0572207	-0.00324835	0.642476	0.881368	Firmicutes
MALE_FACTOR	ENDOMETRIOSIS	0.806704	0.000646956	4.77458e-05	0.962618	0.993644	Fusobacteriota
MALE_FACTOR	ENDOMETRIOSIS	-0.251372	-0.00338576	0.00794481	0.992742	1	Proteobacteria
MALE_FACTOR	ENDOMETRIOSIS	0	0	-0.000743073	0.973657	0.993644	Synergistota
MALE_FACTOR	ENDOMETRIOSIS	1.96309	0.000131913	0.00055747	0.930191	0.993644	Verrucomicrobiota
MALE_FACTOR	ENDOMETRIOSIS	-0.188447	-0.00366108	-0.00165726	0.357008	0.752776	Actinobacteria
MALE_FACTOR	ENDOMETRIOSIS	0.883982	0.00313588	0.0238764	0.154829	0.614423	Coriobacteriia
MALE_FACTOR	ENDOMETRIOSIS	-0.0193121	-0.00535938	-0.00518714	1	1	Bacteroidia
MALE_FACTOR	ENDOMETRIOSIS	-1.3568	-0.0153062	-0.0214339	0.0443926	0.614423	Campylobacteria
MALE_FACTOR	ENDOMETRIOSIS	0	0	0.000137009	0.566168	0.868001	Cyanobacteriia
MALE_FACTOR	ENDOMETRIOSIS	0	0	0.000205216	0.659731	0.881368	Vampirivibrionia
MALE_FACTOR	ENDOMETRIOSIS	-0.454809	-0.000980364	-0.000498982	0.733269	0.911348	Desulfovibrionia
MALE_FACTOR	ENDOMETRIOSIS	0.647721	0.00883033	0.0298061	0.0594907	0.614423	Bacilli
MALE_FACTOR	ENDOMETRIOSIS	-0.148746	-0.0397948	-0.0247403	0.566196	0.868001	Clostridia
MALE_FACTOR	ENDOMETRIOSIS	-0.133334	-0.00227296	-0.00831411	0.203912	0.657051	Negativicutes
MALE_FACTOR	ENDOMETRIOSIS	0.806704	0.000646956	4.77458e-05	0.962618	0.993644	Fusobacteriia
MALE_FACTOR	ENDOMETRIOSIS	#NUM!	-0.000569083	0.00148317	0.647319	0.881368	Alphaproteobacteria
MALE_FACTOR	ENDOMETRIOSIS	-0.649764	-0.00755778	0.00646164	0.920289	0.993644	Gammaproteobacteria
MALE_FACTOR	ENDOMETRIOSIS	0	0	-0.000743073	0.973657	0.993644	Synergistia
MALE_FACTOR	ENDOMETRIOSIS	0	0	0.000264697	0.598236	0.881368	Lentisphaeria
MALE_FACTOR	ENDOMETRIOSIS	0	0	0.000292773	0.810518	0.962235	Verrucomicrobiae
MALE_FACTOR	ENDOMETRIOSIS	-0.0237101	-0.000146023	0.00126889	0.451607	0.814296	Actinomycetales
MALE_FACTOR	ENDOMETRIOSIS	0.808159	0.00224703	0.0141748	0.158903	0.614423	Bifidobacteriales
MALE_FACTOR	ENDOMETRIOSIS	-1.45365	-0.00894339	-0.0169707	0.0500204	0.614423	Corynebacteriales
MALE_FACTOR	ENDOMETRIOSIS	0	0	-0.000130262	0.601554	0.881368	Micrococcales
MALE_FACTOR	ENDOMETRIOSIS	0.883982	0.00313588	0.0238764	0.154829	0.614423	Coriobacteriales
MALE_FACTOR	ENDOMETRIOSIS	-0.0206392	-0.00572506	-0.00539874	0.992742	1	Bacteroidales
MALE_FACTOR	ENDOMETRIOSIS	0	0	0.000109057	0.952486	0.993644	Cytophagales
MALE_FACTOR	ENDOMETRIOSIS	0	0	7.57674e-05	0.659731	0.881368	Flavobacteriales
MALE_FACTOR	ENDOMETRIOSIS	-1.3568	-0.0153062	-0.0214339	0.0443926	0.614423	Campylobacterales
MALE_FACTOR	ENDOMETRIOSIS	0	0	0.000137009	0.566168	0.868001	Chloroplast
MALE_FACTOR	ENDOMETRIOSIS	0	0	0.000205216	0.659731	0.881368	Gastranaerophilales
MALE_FACTOR	ENDOMETRIOSIS	-0.454809	-0.000980364	-0.000498982	0.733269	0.911348	Desulfovibrionales
MALE_FACTOR	ENDOMETRIOSIS	1.04579	0.00231036	0.00193546	0.120446	0.614423	Erysipelotrichales
MALE_FACTOR	ENDOMETRIOSIS	0	0	0.000187538	0.215732	0.658549	Izemoplasmatales
MALE_FACTOR	ENDOMETRIOSIS	-0.0193587	-0.000131625	0.0243974	0.934746	0.993644	Lactobacillales
MALE_FACTOR	ENDOMETRIOSIS	0	0	0.000589164	0.0752483	0.614423	Mycoplasmatales
MALE_FACTOR	ENDOMETRIOSIS	0	0	0.000631029	0.153698	0.614423	RF39
MALE_FACTOR	ENDOMETRIOSIS	#NUM!	0.00294092	0.0020708	0.0172474	0.614423	Staphylococcales
MALE_FACTOR	ENDOMETRIOSIS	0	0	-5.33291e-06	0.297621	0.695116	Thermicanales
MALE_FACTOR	ENDOMETRIOSIS	1.70003	0.0012114	0.00283625	0.285389	0.695116	Christensenellales
MALE_FACTOR	ENDOMETRIOSIS	#NUM!	-0.000425821	0.00212477	0.829116	0.968127	Clostridia_UCG-014
MALE_FACTOR	ENDOMETRIOSIS	#NUM!	0.000131483	0.00111973	0.115893	0.614423	Clostridia_vadinBB60_group
MALE_FACTOR	ENDOMETRIOSIS	0	0	0.000448183	0.185259	0.647875	Clostridiales
MALE_FACTOR	ENDOMETRIOSIS	1.65079	0.0766769	0.0353593	0.191073	0.647875	Lachnospirales
MALE_FACTOR	ENDOMETRIOSIS	#NUM!	0.000292405	0.000659604	0.136671	0.614423	Monoglobales
MALE_FACTOR	ENDOMETRIOSIS	0.616996	0.0233016	0.0249697	0.376464	0.752776	Oscillospirales
MALE_FACTOR	ENDOMETRIOSIS	-0.330175	-8.26349e-05	-7.94667e-05	0.947007	0.993644	Peptococcales
MALE_FACTOR	ENDOMETRIOSIS	-0.562756	-0.0511876	-0.0920906	0.0260926	0.614423	Peptostreptococcales-Tissierellales
MALE_FACTOR	ENDOMETRIOSIS	-0.300585	-0.000735213	-0.00238334	0.904582	0.993644	Acidaminococcales
MALE_FACTOR	ENDOMETRIOSIS	-0.347395	-0.00435586	-0.00593077	0.089501	0.614423	Veillonellales-Selenomonadales
MALE_FACTOR	ENDOMETRIOSIS	0.806704	0.000646956	4.77458e-05	0.962618	0.993644	Fusobacteriales
MALE_FACTOR	ENDOMETRIOSIS	0	0	7.61348e-05	0.791395	0.947753	Rhizobiales
MALE_FACTOR	ENDOMETRIOSIS	0	0	0.000156452	0.329781	0.73098	Rhodobacterales
MALE_FACTOR	ENDOMETRIOSIS	0	0	0.00132831	0.270123	0.695116	Rhodospirillales
MALE_FACTOR	ENDOMETRIOSIS	0	0	-7.77239e-05	0.889275	0.993644	Sphingomonadales
MALE_FACTOR	ENDOMETRIOSIS	-0.369061	-0.00187673	-0.004804	0.232726	0.671001	Burkholderiales
MALE_FACTOR	ENDOMETRIOSIS	-0.0520152	-9.73044e-05	0.00952303	0.613563	0.881368	Enterobacterales
MALE_FACTOR	ENDOMETRIOSIS	2.60451	0.000970953	0.00168845	0.0374373	0.614423	Pseudomonadales
MALE_FACTOR	ENDOMETRIOSIS	0	0	5.4162e-05	0.225063	0.669419	Xanthomonadales
MALE_FACTOR	ENDOMETRIOSIS	0	0	-0.000743073	0.973657	0.993644	Synergistales
MALE_FACTOR	ENDOMETRIOSIS	0	0	0.000264697	0.598236	0.881368	Victivallales
MALE_FACTOR	ENDOMETRIOSIS	0	0	1.36336e-05	0.864884	0.993332	Opitutales
MALE_FACTOR	ENDOMETRIOSIS	0	0	0.00027914	0.618955	0.881368	Verrucomicrobiales
MALE_FACTOR	ENDOMETRIOSIS	-0.0237101	-0.000146023	0.00126889	0.451607	0.814296	Actinomycetaceae
MALE_FACTOR	ENDOMETRIOSIS	0.808159	0.00224703	0.0141748	0.158903	0.614423	Bifidobacteriaceae
MALE_FACTOR	ENDOMETRIOSIS	-1.45365	-0.00894339	-0.0169707	0.0500204	0.614423	Corynebacteriaceae
MALE_FACTOR	ENDOMETRIOSIS	0	0	-0.000328525	0.912272	0.993644	Brevibacteriaceae
MALE_FACTOR	ENDOMETRIOSIS	0	0	0.000198263	0.322362	0.728454	Micrococcaceae
MALE_FACTOR	ENDOMETRIOSIS	0.506787	0.000327718	0.0238724	0.287445	0.695116	Atopobiaceae
MALE_FACTOR	ENDOMETRIOSIS	#NUM!	0.000408345	-0.000304378	0.556102	0.868001	Coriobacteriaceae
MALE_FACTOR	ENDOMETRIOSIS	0	0	0.000266196	0.139408	0.614423	Coriobacteriales_Incertae_Sedis
MALE_FACTOR	ENDOMETRIOSIS	0.385786	0.000308278	7.13139e-05	0.560726	0.868001	Eggerthellaceae
MALE_FACTOR	ENDOMETRIOSIS	0	0	-2.91411e-05	0.603775	0.881368	uncultured
MALE_FACTOR	ENDOMETRIOSIS	0.326797	0.00864898	0.0327875	0.317117	0.727401	Bacteroidaceae
MALE_FACTOR	ENDOMETRIOSIS	1.47782	0.00113559	0.000656576	0.546884	0.868001	Barnesiellaceae
MALE_FACTOR	ENDOMETRIOSIS	1.18139	0.00109665	0.00176954	0.249055	0.687865	Marinifilaceae
MALE_FACTOR	ENDOMETRIOSIS	#NUM!	0.00238011	0.00331477	0.0240419	0.614423	Muribaculaceae
MALE_FACTOR	ENDOMETRIOSIS	-2.20159	-0.0194085	-0.0274309	0.0825816	0.614423	Porphyromonadaceae
MALE_FACTOR	ENDOMETRIOSIS	-0.150062	-0.0214905	-0.0198828	0.506089	0.848742	Prevotellaceae
MALE_FACTOR	ENDOMETRIOSIS	0.478406	0.00261974	0.000660242	0.600726	0.881368	Rikenellaceae
MALE_FACTOR	ENDOMETRIOSIS	0.164519	0.000557539	0.00250986	0.296726	0.695116	Tannerellaceae
MALE_FACTOR	ENDOMETRIOSIS	0	0	0.00021648	0.956069	0.993644	uncultured
MALE_FACTOR	ENDOMETRIOSIS	0	0	0.000109057	0.952486	0.993644	Cyclobacteriaceae
MALE_FACTOR	ENDOMETRIOSIS	0	0	7.57674e-05	0.659731	0.881368	Weeksellaceae
MALE_FACTOR	ENDOMETRIOSIS	-1.3568	-0.0153062	-0.0214339	0.0443926	0.614423	Campylobacteraceae
MALE_FACTOR	ENDOMETRIOSIS	0	0	0.000137009	0.566168	0.868001	Chloroplast
MALE_FACTOR	ENDOMETRIOSIS	0	0	0.000205216	0.659731	0.881368	Gastranaerophilales
MALE_FACTOR	ENDOMETRIOSIS	-0.454809	-0.000980364	-0.000498982	0.733269	0.911348	Desulfovibrionaceae
MALE_FACTOR	ENDOMETRIOSIS	0.678427	0.000650309	0.000995127	0.140576	0.614423	Erysipelatoclostridiaceae
MALE_FACTOR	ENDOMETRIOSIS	1.4569	0.00127884	0.000940329	0.166317	0.622349	Erysipelotrichaceae
MALE_FACTOR	ENDOMETRIOSIS	0	0	0.000187538	0.215732	0.658549	Izemoplasmatales
MALE_FACTOR	ENDOMETRIOSIS	0	0	-0.000522709	0.609722	0.881368	Aerococcaceae
MALE_FACTOR	ENDOMETRIOSIS	-0.0882295	-0.000315391	0.0230475	0.485156	0.844172	Lactobacillaceae
MALE_FACTOR	ENDOMETRIOSIS	0	0	0.000203362	0.112617	0.614423	Listeriaceae
MALE_FACTOR	ENDOMETRIOSIS	0.0222596	4.36938e-05	6.65661e-05	0.672664	0.886694	Streptococcaceae
MALE_FACTOR	ENDOMETRIOSIS	0	0	0.000589164	0.0752483	0.614423	Mycoplasmataceae
MALE_FACTOR	ENDOMETRIOSIS	0	0	0.000631029	0.153698	0.614423	RF39
MALE_FACTOR	ENDOMETRIOSIS	0	0	0.000714239	0.12229	0.614423	Gemellaceae
MALE_FACTOR	ENDOMETRIOSIS	#NUM!	0.00177055	0.00135656	0.0154662	0.614423	Staphylococcaceae
MALE_FACTOR	ENDOMETRIOSIS	0	0	-5.33291e-06	0.297621	0.695116	Thermicanaceae
MALE_FACTOR	ENDOMETRIOSIS	1.70003	0.0012114	0.00283625	0.285389	0.695116	Christensenellaceae
MALE_FACTOR	ENDOMETRIOSIS	#NUM!	-0.000425821	0.00212477	0.829116	0.968127	Clostridia_UCG-014
MALE_FACTOR	ENDOMETRIOSIS	#NUM!	0.000131483	0.00111973	0.115893	0.614423	Clostridia_vadinBB60_group
MALE_FACTOR	ENDOMETRIOSIS	0	0	0.000448183	0.185259	0.647875	Clostridiaceae
MALE_FACTOR	ENDOMETRIOSIS	1.65079	0.0766769	0.0353593	0.191073	0.647875	Lachnospiraceae
MALE_FACTOR	ENDOMETRIOSIS	#NUM!	0.000292405	0.000659604	0.136671	0.614423	Monoglobaceae
MALE_FACTOR	ENDOMETRIOSIS	-0.534846	-0.00080974	0.00172759	0.72169	0.911348	[Eubacterium]_coprostanoligenes_group
MALE_FACTOR	ENDOMETRIOSIS	0.606923	0.000987341	0.000384849	0.248381	0.687865	Butyricicoccaceae
MALE_FACTOR	ENDOMETRIOSIS	0	0	-0.000343071	0.413729	0.78876	Hungateiclostridiaceae
MALE_FACTOR	ENDOMETRIOSIS	0.793935	0.00959511	0.00377187	0.435129	0.798241	Oscillospiraceae
MALE_FACTOR	ENDOMETRIOSIS	1.1203	0.02214	0.0185957	0.215149	0.658549	Ruminococcaceae
MALE_FACTOR	ENDOMETRIOSIS	0	0	0.000787142	0.502804	0.848742	UCG-010
MALE_FACTOR	ENDOMETRIOSIS	-0.330175	-8.26349e-05	-7.94667e-05	0.947007	0.993644	Peptococcaceae
MALE_FACTOR	ENDOMETRIOSIS	-0.441166	-0.00111729	-0.00156752	0.625781	0.881368	Anaerovoracaceae
MALE_FACTOR	ENDOMETRIOSIS	-0.764776	-0.0634829	-0.0929523	0.0148853	0.614423	Family_XI
MALE_FACTOR	ENDOMETRIOSIS	2.209	0.00258289	0.00242924	0.0450861	0.614423	Peptostreptococcaceae
MALE_FACTOR	ENDOMETRIOSIS	-0.300585	-0.000735213	-0.00238334	0.904582	0.993644	Acidaminococcaceae
MALE_FACTOR	ENDOMETRIOSIS	0	0	-0.000660383	0.233379	0.671001	Selenomonadaceae
MALE_FACTOR	ENDOMETRIOSIS	-0.347395	-0.00435586	-0.00527039	0.144457	0.614423	Veillonellaceae
MALE_FACTOR	ENDOMETRIOSIS	0.806704	0.000646956	-0.0020214	0.917875	0.993644	Fusobacteriaceae
MALE_FACTOR	ENDOMETRIOSIS	0	0	0.00206915	0.733189	0.911348	Leptotrichiaceae
MALE_FACTOR	ENDOMETRIOSIS	0	0	7.61348e-05	0.791395	0.947753	Xanthobacteraceae
MALE_FACTOR	ENDOMETRIOSIS	0	0	0.000156452	0.329781	0.73098	Rhodobacteraceae
MALE_FACTOR	ENDOMETRIOSIS	0	0	0.00132831	0.270123	0.695116	uncultured
MALE_FACTOR	ENDOMETRIOSIS	0	0	-7.77239e-05	0.889275	0.993644	Sphingomonadaceae
MALE_FACTOR	ENDOMETRIOSIS	0	0	0.000263979	0.0343973	0.614423	Comamonadaceae
MALE_FACTOR	ENDOMETRIOSIS	0	0	0.000373306	0.106875	0.614423	Hydrogenophilaceae
MALE_FACTOR	ENDOMETRIOSIS	0	0	8.87466e-05	0.510162	0.848742	Neisseriaceae
MALE_FACTOR	ENDOMETRIOSIS	-0.709366	-0.00322951	-0.00553003	0.136774	0.614423	Sutterellaceae
MALE_FACTOR	ENDOMETRIOSIS	0.271874	0.000285717	0.00849364	0.88918	0.993644	Enterobacteriaceae
MALE_FACTOR	ENDOMETRIOSIS	1.33961	0.000160226	0.00114737	0.529879	0.860085	Pasteurellaceae
MALE_FACTOR	ENDOMETRIOSIS	0	0	-2.68466e-05	0.426924	0.79449	Vibrionaceae
MALE_FACTOR	ENDOMETRIOSIS	#NUM!	0.000346024	0.000398506	0.0611537	0.614423	Moraxellaceae
MALE_FACTOR	ENDOMETRIOSIS	#NUM!	0.000556667	0.00128994	0.0826348	0.614423	Pseudomonadaceae
MALE_FACTOR	ENDOMETRIOSIS	0	0	5.4162e-05	0.225063	0.669419	Xanthomonadaceae
MALE_FACTOR	ENDOMETRIOSIS	0	0	-0.000743073	0.973657	0.993644	Synergistaceae
MALE_FACTOR	ENDOMETRIOSIS	0	0	0.000211775	0.360908	0.752776	vadinBE97
MALE_FACTOR	ENDOMETRIOSIS	0	0	5.29219e-05	0.512172	0.848742	Victivallaceae
MALE_FACTOR	ENDOMETRIOSIS	0	0	1.36336e-05	0.864884	0.993332	Puniceicoccaceae
MALE_FACTOR	ENDOMETRIOSIS	0	0	0.00027914	0.618955	0.881368	Akkermansiaceae
MALE_FACTOR	ENDOMETRIOSIS	0	0	-0.00029519	0.481429	0.844172	Actinobaculum
MALE_FACTOR	ENDOMETRIOSIS	-1.31591	-0.000395022	0.000104594	0.655399	0.881368	Actinomyces
MALE_FACTOR	ENDOMETRIOSIS	-2.04392	-0.000169285	0.00159689	0.976704	0.993839	Actinomycetaceae
MALE_FACTOR	ENDOMETRIOSIS	0	0	-0.000126494	0.703923	0.911348	Actinotignum
MALE_FACTOR	ENDOMETRIOSIS	0	0	-4.6943e-05	0.616206	0.881368	Arcanobacterium
MALE_FACTOR	ENDOMETRIOSIS	-0.298464	-0.000586226	0.00393201	0.970281	0.993644	Mobiluncus
MALE_FACTOR	ENDOMETRIOSIS	-2.56119	-0.00244256	-0.00389598	0.0419114	0.614423	Varibaculum
MALE_FACTOR	ENDOMETRIOSIS	0.271566	0.000530535	0.000177282	0.725347	0.911348	Bifidobacterium
MALE_FACTOR	ENDOMETRIOSIS	0	0	0.0139975	0.368958	0.752776	Gardnerella
MALE_FACTOR	ENDOMETRIOSIS	#NUM!	-0.00116915	0.00274435	0.0774033	0.614423	Corynebacteriaceae
MALE_FACTOR	ENDOMETRIOSIS	-1.69786	-0.00236279	-0.0160947	0.598023	0.881368	Corynebacterium
MALE_FACTOR	ENDOMETRIOSIS	-1.37073	-0.00294481	-0.00235158	0.0190504	0.614423	Lawsonella
MALE_FACTOR	ENDOMETRIOSIS	0	0	3.16955e-05	0.19548	0.647875	Turicella
MALE_FACTOR	ENDOMETRIOSIS	0	0	-0.000328525	0.912272	0.993644	Brevibacterium
MALE_FACTOR	ENDOMETRIOSIS	0	0	0.000198263	0.322362	0.728454	Micrococcus
MALE_FACTOR	ENDOMETRIOSIS	0	0	0.000190533	0.766317	0.939008	Atopobiaceae
MALE_FACTOR	ENDOMETRIOSIS	0.881265	0.000495541	0.0236819	0.438115	0.798241	Atopobium
MALE_FACTOR	ENDOMETRIOSIS	#NUM!	0.000408345	-0.000304378	0.556102	0.868001	Collinsella
MALE_FACTOR	ENDOMETRIOSIS	0	0	0.000266196	0.139408	0.614423	uncultured
MALE_FACTOR	ENDOMETRIOSIS	0	0	-6.53044e-05	0.703923	0.911348	CHKCI002
MALE_FACTOR	ENDOMETRIOSIS	0	0	4.31987e-05	0.655178	0.881368	DNF00809
MALE_FACTOR	ENDOMETRIOSIS	0	0	0.000252719	0.317715	0.727401	Eggerthella
MALE_FACTOR	ENDOMETRIOSIS	0	0	0.000166541	0.112278	0.614423	Enterorhabdus
MALE_FACTOR	ENDOMETRIOSIS	0	0	-0.000150165	0.645513	0.881368	Senegalimassilia
MALE_FACTOR	ENDOMETRIOSIS	0	0	-0.000175676	0.530613	0.860085	Slackia
MALE_FACTOR	ENDOMETRIOSIS	0	0	-2.91411e-05	0.603775	0.881368	uncultured
MALE_FACTOR	ENDOMETRIOSIS	0.326797	0.00864898	0.0327875	0.317117	0.727401	Bacteroides
MALE_FACTOR	ENDOMETRIOSIS	1.18692	0.000321381	8.39055e-05	0.831624	0.968127	Barnesiella
MALE_FACTOR	ENDOMETRIOSIS	0	0	0.000482137	0.211009	0.658549	Coprobacter
MALE_FACTOR	ENDOMETRIOSIS	0	0	9.05343e-05	0.384533	0.75603	uncultured
MALE_FACTOR	ENDOMETRIOSIS	2.6065	0.000731461	0.000870972	0.0537349	0.614423	Butyricimonas
MALE_FACTOR	ENDOMETRIOSIS	0.0768276	3.70795e-05	0.000898566	0.531374	0.860085	Odoribacter
MALE_FACTOR	ENDOMETRIOSIS	#NUM!	0.00238011	0.00331477	0.0240419	0.614423	Muribaculaceae
MALE_FACTOR	ENDOMETRIOSIS	-2.20159	-0.0194085	-0.0274309	0.0825816	0.614423	Porphyromonas
MALE_FACTOR	ENDOMETRIOSIS	0	0	0.000109268	0.539284	0.868001	Alloprevotella
MALE_FACTOR	ENDOMETRIOSIS	0	0	0.00120284	0.144441	0.614423	Paraprevotella
MALE_FACTOR	ENDOMETRIOSIS	-0.799409	-0.0619828	-0.0138771	0.329016	0.73098	Prevotella
MALE_FACTOR	ENDOMETRIOSIS	-0.0936073	-0.000173395	-0.00911302	0.332932	0.733293	Prevotella_7
MALE_FACTOR	ENDOMETRIOSIS	#NUM!	-6.41451e-05	-0.00860407	0.664255	0.882293	Prevotella_9
MALE_FACTOR	ENDOMETRIOSIS	0	0	0.00851705	0.834593	0.968127	Prevotellaceae_NK3B31_group
MALE_FACTOR	ENDOMETRIOSIS	0	0	0.00206397	0.296461	0.695116	Prevotellaceae_UCG-001
MALE_FACTOR	ENDOMETRIOSIS	0	0	-0.000329909	0.0594407	0.614423	uncultured
MALE_FACTOR	ENDOMETRIOSIS	1.25211	0.0049295	0.000937253	0.483939	0.844172	Alistipes
MALE_FACTOR	ENDOMETRIOSIS	0	0	-0.000277011	0.791869	0.947753	Rikenellaceae_RC9_gut_group
MALE_FACTOR	ENDOMETRIOSIS	-0.0559317	-0.000175521	0.00204977	0.487842	0.844622	Parabacteroides
MALE_FACTOR	ENDOMETRIOSIS	0	0	0.00046009	0.20272	0.657051	Tannerellaceae
MALE_FACTOR	ENDOMETRIOSIS	0	0	0.00021648	0.956069	0.993644	uncultured
MALE_FACTOR	ENDOMETRIOSIS	0	0	7.57674e-05	0.659731	0.881368	Moheibacter
MALE_FACTOR	ENDOMETRIOSIS	-1.3568	-0.0153062	-0.0214339	0.0443926	0.614423	Campylobacter
MALE_FACTOR	ENDOMETRIOSIS	0	0	0.000137009	0.566168	0.868001	Chloroplast
MALE_FACTOR	ENDOMETRIOSIS	0	0	0.000205216	0.659731	0.881368	Gastranaerophilales
MALE_FACTOR	ENDOMETRIOSIS	-0.882584	-0.00151099	-0.000746397	0.374818	0.752776	Bilophila
MALE_FACTOR	ENDOMETRIOSIS	0	0	0.000382893	0.812923	0.962235	Desulfovibrio
MALE_FACTOR	ENDOMETRIOSIS	0	0	-0.000135478	0.879651	0.993644	uncultured
MALE_FACTOR	ENDOMETRIOSIS	0	0	-4.83642e-05	0.889425	0.993644	Catenibacterium
MALE_FACTOR	ENDOMETRIOSIS	0	0	0.000386965	0.27207	0.695116	Coprobacillus
MALE_FACTOR	ENDOMETRIOSIS	0	0	0.0001083	0.232248	0.671001	Erysipelatoclostridium
MALE_FACTOR	ENDOMETRIOSIS	0.415271	0.000249167	0.000548227	0.382239	0.755791	Erysipelotrichaceae_UCG-003
MALE_FACTOR	ENDOMETRIOSIS	0	0	0.000173635	0.706345	0.911348	[Clostridium]_innocuum_group
MALE_FACTOR	ENDOMETRIOSIS	0	0	0.000226612	0.183483	0.647875	Faecalicoccus
MALE_FACTOR	ENDOMETRIOSIS	0	0	-0.00020516	0.661026	0.881368	Faecalitalea
MALE_FACTOR	ENDOMETRIOSIS	0	0	-0.000145504	0.616206	0.881368	Holdemanella
MALE_FACTOR	ENDOMETRIOSIS	0	0	0.000108939	0.0510745	0.614423	Holdemania
MALE_FACTOR	ENDOMETRIOSIS	0	0	0.000187028	0.00978482	0.614423	Merdibacter
MALE_FACTOR	ENDOMETRIOSIS	0	0	-7.61372e-06	0.426924	0.79449	Solobacterium
MALE_FACTOR	ENDOMETRIOSIS	0	0	0.000301358	0.0353101	0.614423	Turicibacter
MALE_FACTOR	ENDOMETRIOSIS	0	0	0.000187538	0.215732	0.658549	Izemoplasmatales
MALE_FACTOR	ENDOMETRIOSIS	0	0	-0.000522709	0.609722	0.881368	Aerosphaera
MALE_FACTOR	ENDOMETRIOSIS	0	0	0.000288883	0.476893	0.844172	HT002
MALE_FACTOR	ENDOMETRIOSIS	-0.154813	-0.000484947	0.0229105	0.235236	0.671001	Lactobacillus
MALE_FACTOR	ENDOMETRIOSIS	0	0	0.000203362	0.112617	0.614423	Brochothrix
MALE_FACTOR	ENDOMETRIOSIS	0.0222596	4.36938e-05	6.65661e-05	0.672664	0.886694	Streptococcus
MALE_FACTOR	ENDOMETRIOSIS	0	0	2.21738e-05	0.258346	0.691572	Mycoplasma
MALE_FACTOR	ENDOMETRIOSIS	0	0	0.00056699	0.360908	0.752776	Ureaplasma
MALE_FACTOR	ENDOMETRIOSIS	0	0	0.000631029	0.153698	0.614423	RF39
MALE_FACTOR	ENDOMETRIOSIS	0	0	0.000714239	0.12229	0.614423	Gemella
MALE_FACTOR	ENDOMETRIOSIS	#NUM!	0.00177055	0.00135656	0.0154662	0.614423	Staphylococcus
MALE_FACTOR	ENDOMETRIOSIS	0	0	-5.33291e-06	0.297621	0.695116	Thermicanus
MALE_FACTOR	ENDOMETRIOSIS	2.29152	0.00124486	0.00308234	0.146245	0.614423	Christensenellaceae_R-7_group
MALE_FACTOR	ENDOMETRIOSIS	0	0	-0.000122705	0.886215	0.993644	uncultured
MALE_FACTOR	ENDOMETRIOSIS	#NUM!	-0.000425821	0.00212477	0.829116	0.968127	Clostridia_UCG-014
MALE_FACTOR	ENDOMETRIOSIS	#NUM!	0.000131483	0.00111973	0.115893	0.614423	Clostridia_vadinBB60_group
MALE_FACTOR	ENDOMETRIOSIS	0	0	0.000448183	0.185259	0.647875	Clostridium_sensu_stricto_1
MALE_FACTOR	ENDOMETRIOSIS	0	0	-0.00034153	0.297621	0.695116	[Bacteroides]_pectinophilus_group
MALE_FACTOR	ENDOMETRIOSIS	#NUM!	0.00112353	0.00114199	0.158125	0.614423	[Eubacterium]_eligens_group
MALE_FACTOR	ENDOMETRIOSIS	1.39421	0.00112794	0.000945661	0.414779	0.78876	[Eubacterium]_hallii_group
MALE_FACTOR	ENDOMETRIOSIS	0	0	0.000431498	0.360908	0.752776	[Eubacterium]_ruminantium_group
MALE_FACTOR	ENDOMETRIOSIS	#NUM!	0.00106365	0.000479478	0.0849085	0.614423	[Eubacterium]_ventriosum_group
MALE_FACTOR	ENDOMETRIOSIS	0	0	0.000192362	0.917757	0.993644	[Eubacterium]_xylanophilum_group
MALE_FACTOR	ENDOMETRIOSIS	0	0	-0.000211098	0.790311	0.947753	[Ruminococcus]_gauvreauii_group
MALE_FACTOR	ENDOMETRIOSIS	0	0	0.000105799	0.272071	0.695116	[Ruminococcus]_gnavus_group
MALE_FACTOR	ENDOMETRIOSIS	1.15451	0.0028632	0.00522293	0.0302364	0.614423	[Ruminococcus]_torques_group
MALE_FACTOR	ENDOMETRIOSIS	-0.746485	-0.000640013	0.000162985	0.736819	0.912502	Agathobacter
MALE_FACTOR	ENDOMETRIOSIS	2.31999	0.00329651	0.00213711	0.082071	0.614423	Anaerostipes
MALE_FACTOR	ENDOMETRIOSIS	1.54972	0.0092015	0.00455312	0.280642	0.695116	Blautia
MALE_FACTOR	ENDOMETRIOSIS	0	0	-0.000250961	0.557328	0.868001	CAG-56
MALE_FACTOR	ENDOMETRIOSIS	0.334712	0.000992054	0.00105458	0.570946	0.871444	Coprococcus
MALE_FACTOR	ENDOMETRIOSIS	2.28499	0.00489865	0.00205374	0.0645143	0.614423	Dorea
MALE_FACTOR	ENDOMETRIOSIS	2.60528	0.00182383	0.000487703	0.495404	0.848742	Fusicatenibacter
MALE_FACTOR	ENDOMETRIOSIS	0	0	6.09534e-05	0.257755	0.691572	GCA-900066575
MALE_FACTOR	ENDOMETRIOSIS	1.87334	0.000135533	0.000407841	0.254762	0.691572	Howardella
MALE_FACTOR	ENDOMETRIOSIS	0	0	9.54393e-05	0.243537	0.683474	Hungatella
MALE_FACTOR	ENDOMETRIOSIS	0.319311	0.00117362	0.00556367	0.433701	0.798241	Lachnoclostridium
MALE_FACTOR	ENDOMETRIOSIS	0.436801	0.000471319	-0.000469612	0.783039	0.947753	Lachnospira
MALE_FACTOR	ENDOMETRIOSIS	0	0	0.000296805	0.193815	0.647875	Lachnospiraceae_FCS020_group
MALE_FACTOR	ENDOMETRIOSIS	#NUM!	0.00126835	0.00133882	0.164018	0.620415	Lachnospiraceae_ND3007_group
MALE_FACTOR	ENDOMETRIOSIS	#NUM!	0.000534646	0.000506777	0.365334	0.752776	Lachnospiraceae_NK4A136_group
MALE_FACTOR	ENDOMETRIOSIS	0	0	3.83676e-05	0.63441	0.881368	Lachnospiraceae_UCG-001
MALE_FACTOR	ENDOMETRIOSIS	0	0	7.36718e-05	0.956069	0.993644	Lachnospiraceae_UCG-003
MALE_FACTOR	ENDOMETRIOSIS	#NUM!	0.00257118	0.00115701	0.122125	0.614423	Lachnospiraceae_UCG-004
MALE_FACTOR	ENDOMETRIOSIS	0.414148	0.000208243	0.000221027	0.689563	0.905539	Lachnospiraceae_UCG-010
MALE_FACTOR	ENDOMETRIOSIS	0	0	0.000172567	0.273938	0.695116	Marvinbryantia
MALE_FACTOR	ENDOMETRIOSIS	0	0	-0.000692918	0.505941	0.848742	Moryella
MALE_FACTOR	ENDOMETRIOSIS	2.89522	0.00448392	0.00182581	0.187767	0.647875	Roseburia
MALE_FACTOR	ENDOMETRIOSIS	0	0	-0.000266431	0.714802	0.911348	Sellimonas
MALE_FACTOR	ENDOMETRIOSIS	0	0	0.000196392	0.0591796	0.614423	Shuttleworthia
MALE_FACTOR	ENDOMETRIOSIS	0	0	-0.000256344	0.0471393	0.614423	Tyzzerella
MALE_FACTOR	ENDOMETRIOSIS	#NUM!	0.000292405	0.000659604	0.136671	0.614423	Monoglobus
MALE_FACTOR	ENDOMETRIOSIS	-0.534846	-0.00080974	0.00172759	0.72169	0.911348	[Eubacterium]_coprostanoligenes_group
MALE_FACTOR	ENDOMETRIOSIS	0.715949	0.00112475	0.000380905	0.255228	0.691572	Butyricicoccus
MALE_FACTOR	ENDOMETRIOSIS	0	0	3.94342e-06	0.989746	1	UCG-009
MALE_FACTOR	ENDOMETRIOSIS	0	0	-0.000469958	0.266252	0.695116	Fastidiosipila
MALE_FACTOR	ENDOMETRIOSIS	0	0	0.000126886	0.360908	0.752776	Ruminiclostridium
MALE_FACTOR	ENDOMETRIOSIS	1.98706	0.0009806	0.00106913	0.155361	0.614423	Colidextribacter
MALE_FACTOR	ENDOMETRIOSIS	#NUM!	0.000562066	0.00116497	0.131111	0.614423	Flavonifractor
MALE_FACTOR	ENDOMETRIOSIS	0.702797	0.000199187	0.000131636	0.931537	0.993644	Intestinimonas
MALE_FACTOR	ENDOMETRIOSIS	-0.324422	-0.000127452	0.000248678	0.833663	0.968127	NK4A214_group
MALE_FACTOR	ENDOMETRIOSIS	1.17445	0.00109752	0.000498055	0.410369	0.78876	Oscillibacter
MALE_FACTOR	ENDOMETRIOSIS	#NUM!	4.87082e-05	0.000162291	0.402138	0.78181	Oscillospira
MALE_FACTOR	ENDOMETRIOSIS	0	0	0.000614495	0.183672	0.647875	Oscillospiraceae
MALE_FACTOR	ENDOMETRIOSIS	0	0	-1.90546e-05	0.39488	0.772012	Pseudoflavonifractor
MALE_FACTOR	ENDOMETRIOSIS	1.02896	0.00326768	-0.00212229	0.795241	0.947753	UCG-002
MALE_FACTOR	ENDOMETRIOSIS	#NUM!	0.000947657	0.000655405	0.238878	0.675851	UCG-003
MALE_FACTOR	ENDOMETRIOSIS	0	0	0.00039955	0.705618	0.911348	UCG-005
MALE_FACTOR	ENDOMETRIOSIS	3.30827	0.00110902	0.000650101	0.368761	0.752776	uncultured
MALE_FACTOR	ENDOMETRIOSIS	0	0	0.00225436	0.359318	0.752776	[Eubacterium]_siraeum_group
MALE_FACTOR	ENDOMETRIOSIS	0	0	0.00017857	0.74883	0.924088	Anaerotruncus
MALE_FACTOR	ENDOMETRIOSIS	0	0	0.000307641	0.151116	0.614423	Angelakisella
MALE_FACTOR	ENDOMETRIOSIS	0	0	-0.000168641	0.129802	0.614423	CAG-352
MALE_FACTOR	ENDOMETRIOSIS	0.665293	0.00728632	0.00348295	0.501361	0.848742	Faecalibacterium
MALE_FACTOR	ENDOMETRIOSIS	0	0	0.000104432	0.145475	0.614423	Fournierella
MALE_FACTOR	ENDOMETRIOSIS	1.68511	0.000925683	0.00101886	0.0297251	0.614423	Incertae_Sedis
MALE_FACTOR	ENDOMETRIOSIS	0	0	5.13545e-05	0.530613	0.860085	Negativibacillus
MALE_FACTOR	ENDOMETRIOSIS	-0.320992	-0.000195716	0.00586331	0.436711	0.798241	Ruminococcus
MALE_FACTOR	ENDOMETRIOSIS	0.534198	0.0017655	0.0027081	0.46185	0.828474	Subdoligranulum
MALE_FACTOR	ENDOMETRIOSIS	#NUM!	0.000625186	0.00171404	0.0928906	0.614423	UBA1819
MALE_FACTOR	ENDOMETRIOSIS	2.04948	0.000767246	0.000654948	0.161934	0.619266	uncultured
MALE_FACTOR	ENDOMETRIOSIS	0	0	0.000787142	0.502804	0.848742	UCG-010
MALE_FACTOR	ENDOMETRIOSIS	-0.750387	-0.000135422	-0.000365062	0.722385	0.911348	Peptococcus
MALE_FACTOR	ENDOMETRIOSIS	0	0	0.000285595	0.361504	0.752776	uncultured
MALE_FACTOR	ENDOMETRIOSIS	0	0	0.00020293	0.20272	0.657051	[Eubacterium]_nodatum_group
MALE_FACTOR	ENDOMETRIOSIS	#NUM!	0.000168433	-6.2197e-05	0.562703	0.868001	Family_XIII_AD3011_group
MALE_FACTOR	ENDOMETRIOSIS	0	0	-0.000106952	0.635199	0.881368	Family_XIII_UCG-001
MALE_FACTOR	ENDOMETRIOSIS	0.334478	6.9286e-05	-0.000458111	0.969163	0.993644	Mogibacterium
MALE_FACTOR	ENDOMETRIOSIS	-4.40667	-0.00120431	-0.00127023	0.589481	0.881368	S5-A14a
MALE_FACTOR	ENDOMETRIOSIS	-1.12442	-0.0120858	-0.00889997	0.0347429	0.614423	Anaerococcus
MALE_FACTOR	ENDOMETRIOSIS	-2.87408	-0.00476431	-0.014897	0.111785	0.614423	Ezakiella
MALE_FACTOR	ENDOMETRIOSIS	-1.53673	-0.00842331	-0.0238196	0.464935	0.82973	Fenollaria
MALE_FACTOR	ENDOMETRIOSIS	-1.34894	-0.027165	-0.0225238	0.0282046	0.614423	Finegoldia
MALE_FACTOR	ENDOMETRIOSIS	0	0	-0.000422385	0.194264	0.647875	Gallicola
MALE_FACTOR	ENDOMETRIOSIS	0	0	-1.79579e-05	0.297621	0.695116	Helcococcus
MALE_FACTOR	ENDOMETRIOSIS	-1.12668	-0.00127587	-0.00306917	1	1	Murdochiella
MALE_FACTOR	ENDOMETRIOSIS	0	0	0.00139005	0.105959	0.614423	Parvimonas
MALE_FACTOR	ENDOMETRIOSIS	-0.920746	-0.0151667	-0.0210759	0.0139053	0.614423	Peptoniphilus
MALE_FACTOR	ENDOMETRIOSIS	0	0	0.000383337	0.0957214	0.614423	W5053
MALE_FACTOR	ENDOMETRIOSIS	0	0	0.000483281	0.376999	0.752776	Intestinibacter
MALE_FACTOR	ENDOMETRIOSIS	#NUM!	0.00022661	0.00100863	0.0999004	0.614423	Peptostreptococcus
MALE_FACTOR	ENDOMETRIOSIS	#NUM!	0.000307896	0.000937328	0.126764	0.614423	Romboutsia
MALE_FACTOR	ENDOMETRIOSIS	0	0	-0.00259135	0.638618	0.881368	Acidaminococcus
MALE_FACTOR	ENDOMETRIOSIS	0.119181	4.20231e-05	0.000487476	0.914732	0.993644	Phascolarctobacterium
MALE_FACTOR	ENDOMETRIOSIS	0	0	-0.000279466	0.418121	0.790794	Succiniclasticum
MALE_FACTOR	ENDOMETRIOSIS	0	0	-0.000660383	0.233379	0.671001	Megamonas
MALE_FACTOR	ENDOMETRIOSIS	0	0	8.5635e-05	0.760363	0.935005	Allisonella
MALE_FACTOR	ENDOMETRIOSIS	0	0	0.000853405	0.215732	0.658549	Anaeroglobus
MALE_FACTOR	ENDOMETRIOSIS	-0.285587	-0.00212594	0.00155622	0.118046	0.614423	Dialister
MALE_FACTOR	ENDOMETRIOSIS	0	0	-0.00133184	0.795066	0.947753	Megasphaera
MALE_FACTOR	ENDOMETRIOSIS	#NUM!	-0.00249099	-0.00423498	0.0638568	0.614423	Negativicoccus
MALE_FACTOR	ENDOMETRIOSIS	0	0	-0.000791271	0.084364	0.614423	Veillonella
MALE_FACTOR	ENDOMETRIOSIS	-1.03671	-0.00151876	-0.00140755	0.406269	0.785454	Veillonellaceae
MALE_FACTOR	ENDOMETRIOSIS	0.806704	0.000646956	-0.0020214	0.917875	0.993644	Fusobacterium
MALE_FACTOR	ENDOMETRIOSIS	0	0	0.000554827	0.374947	0.752776	Oceanivirga
MALE_FACTOR	ENDOMETRIOSIS	0	0	0.00151432	0.920894	0.993644	Sneathia
MALE_FACTOR	ENDOMETRIOSIS	0	0	0.00132831	0.270123	0.695116	uncultured
MALE_FACTOR	ENDOMETRIOSIS	0	0	0.000373306	0.106875	0.614423	Tepidiphilus
MALE_FACTOR	ENDOMETRIOSIS	0	0	8.87466e-05	0.510162	0.848742	Neisseria
MALE_FACTOR	ENDOMETRIOSIS	-3.76815	-0.00144778	0.00173121	0.961459	0.993644	Parasutterella
MALE_FACTOR	ENDOMETRIOSIS	-0.606237	-0.00145631	-0.00726124	0.149904	0.614423	Sutterella
MALE_FACTOR	ENDOMETRIOSIS	0.163209	0.000165024	0.0083678	0.709477	0.911348	Escherichia-Shigella
MALE_FACTOR	ENDOMETRIOSIS	0	0	0.000492625	0.19548	0.647875	Haemophilus
MALE_FACTOR	ENDOMETRIOSIS	0	0	-0.000665293	0.781231	0.947753	Mannheimia
MALE_FACTOR	ENDOMETRIOSIS	0	0	-2.68466e-05	0.426924	0.79449	Vibrio
MALE_FACTOR	ENDOMETRIOSIS	#NUM!	0.000220795	0.000330092	0.105584	0.614423	Acinetobacter
MALE_FACTOR	ENDOMETRIOSIS	0	0	6.84136e-05	0.351438	0.752776	Enhydrobacter
MALE_FACTOR	ENDOMETRIOSIS	#NUM!	0.000128533	0.00114785	0.128621	0.614423	Pseudomonas
MALE_FACTOR	ENDOMETRIOSIS	0	0	5.4162e-05	0.225063	0.669419	Lysobacter
MALE_FACTOR	ENDOMETRIOSIS	0	0	-0.000142706	0.378551	0.752776	Jonquetella
MALE_FACTOR	ENDOMETRIOSIS	0	0	-0.000600367	0.897141	0.993644	Pyramidobacter
MALE_FACTOR	ENDOMETRIOSIS	0	0	0.000211775	0.360908	0.752776	vadinBE97
MALE_FACTOR	ENDOMETRIOSIS	0	0	2.48062e-05	0.956069	0.993644	Victivallaceae
MALE_FACTOR	ENDOMETRIOSIS	0	0	2.81157e-05	0.528855	0.860085	Victivallis
MALE_FACTOR	ENDOMETRIOSIS	0	0	1.36336e-05	0.864884	0.993332	uncultured
MALE_FACTOR	ENDOMETRIOSIS	0	0	0.00027914	0.618955	0.881368	Akkermansia
