# Supplementary material for: Assessing the female urogenital-rectal axis microbiome: focus on endometriosis and recurrent implantation failure
Source: Reprod Biol Endocrinol. 2026 Jul 21;24:75. doi: 10.1186/s12958-026-01595-0 (PMC13390397; doi:10.1186/s12958-026-01595-0)
Supplement: Supplementary file 1 — Supplementary Material 1: Supplementary Table S1. List of taxa identified at each of the study sites. Supplementary Table S2. Pairwise PERMANOVA results evaluating beta-diversity dissimilarities between groups, with covariates included in the model. Supplementary Table S3. Differential abundance analysis between body sites. Microbial taxa with a relative abundance > 0.01% were compared between groups using metagenomeSeq, which employs a zero-inflated Gaussian model to handle sparsity and variability in microbiome count data. Supplementary Table S4. Comparisons between vagina, cervix and uterus for each patient based on Bray-Curtis distance. Supplementary Table S5. Differential abundance analysis between body sites in sensitivity analysis. Microbial taxa with a relative abundance > 0.01% were compared between groups using metagenomeSeq, which employs a zero-inflated Gaussian model to handle sparsity and variability in microbiome count data. Supplementary Table S6. Differential abundance analysis between groups (endometriosis, RIF (recurrent implantation failure), and male factor) in vagina. Microbial taxa with a relative abundance > 0.01% were compared between groups using metagenomeSeq, which employs a zero-inflated Gaussian model to handle sparsity and variability in microbiome count data. Supplementary Table S7. Differential abundance analysis between groups (endometriosis, RIF (recurrent implantation failure), and male factor) in cervix. Microbial taxa with a relative abundance > 0.01% were compared between groups using metagenomeSeq, which employs a zero-inflated Gaussian model to handle sparsity and variability in microbiome count data. Supplementary Table S8. Differential abundance analysis between groups (endometriosis, RIF (recurrent implantation failure), and male factor) in uterus. Microbial taxa with a relative abundance > 0.01% were compared between groups using metagenomeSeq, which employs a zero-inflated Gaussian model to handle sparsity and variabilit [file 12958_2026_1595_MOESM1_ESM.zip › Supplementary _Table_S10.xlsx]

## Sheet: 1.ENDOMETRIOSIS_vs_2.MALE_FACTO
Taxa	logFC	AveExpr	P.Value	adj.P.Val
g__Merdibacter	-1.98077	0.701273	0.00760566	0.80243
g__Tyzzerella	1.76044	0.711248	0.0120019	0.80243
g__uncultured	1.79737	0.542516	0.0207364	0.80243
g__Staphylococcus	-2.31671	4.4294	0.0270481	0.80243
f__Comamonadaceae	-1.97176	1.55209	0.0279233	0.80243
g__Turicibacter	-1.46099	0.86035	0.0294566	0.80243
g__Muribaculaceae	-1.9844	4.37058	0.0444518	0.80243
g__Tepidiphilus	-1.11427	0.270683	0.0485482	0.80243

## Sheet: 1.RIF_vs_2.MALE_FACTOR
Taxa	logFC	AveExpr	P.Value	adj.P.Val
g__Intestinibacter	-2.40001	1.53225	0.00406089	0.610428
o__Rhodospirillales	2.90256	3.69331	0.00615305	0.610428
g__Gardnerella	-2.78865	2.53607	0.00817538	0.610428
g__UBA1819	-2.07212	2.98515	0.020466	0.767866
g__Acidaminococcus	-2.85474	2.89898	0.0214636	0.767866
g__[Ruminococcus]_gauvreauii_group	-2.08381	2.21747	0.0284939	0.767866
g__Faecalicoccus	-1.58676	0.77118	0.029114	0.767866
g__HT002	-1.45366	0.443808	0.0299974	0.767866
g__vadinBE97	1.46761	0.854084	0.0308517	0.767866
g__Barnesiella	-1.75996	3.21726	0.0395461	0.785216
g__Coprobacter	-1.64348	2.09311	0.0436745	0.785216
f__Prevotellaceae	1.48817	0.542516	0.0490217	0.785216
