# Supplementary material for: Assessing the female urogenital-rectal axis microbiome: focus on endometriosis and recurrent implantation failure
Source: Reprod Biol Endocrinol. 2026 Jul 21;24:75. doi: 10.1186/s12958-026-01595-0 (PMC13390397; doi:10.1186/s12958-026-01595-0)
Supplement: Supplementary file 1 — Supplementary Material 1: Supplementary Table S1. List of taxa identified at each of the study sites. Supplementary Table S2. Pairwise PERMANOVA results evaluating beta-diversity dissimilarities between groups, with covariates included in the model. Supplementary Table S3. Differential abundance analysis between body sites. Microbial taxa with a relative abundance > 0.01% were compared between groups using metagenomeSeq, which employs a zero-inflated Gaussian model to handle sparsity and variability in microbiome count data. Supplementary Table S4. Comparisons between vagina, cervix and uterus for each patient based on Bray-Curtis distance. Supplementary Table S5. Differential abundance analysis between body sites in sensitivity analysis. Microbial taxa with a relative abundance > 0.01% were compared between groups using metagenomeSeq, which employs a zero-inflated Gaussian model to handle sparsity and variability in microbiome count data. Supplementary Table S6. Differential abundance analysis between groups (endometriosis, RIF (recurrent implantation failure), and male factor) in vagina. Microbial taxa with a relative abundance > 0.01% were compared between groups using metagenomeSeq, which employs a zero-inflated Gaussian model to handle sparsity and variability in microbiome count data. Supplementary Table S7. Differential abundance analysis between groups (endometriosis, RIF (recurrent implantation failure), and male factor) in cervix. Microbial taxa with a relative abundance > 0.01% were compared between groups using metagenomeSeq, which employs a zero-inflated Gaussian model to handle sparsity and variability in microbiome count data. Supplementary Table S8. Differential abundance analysis between groups (endometriosis, RIF (recurrent implantation failure), and male factor) in uterus. Microbial taxa with a relative abundance > 0.01% were compared between groups using metagenomeSeq, which employs a zero-inflated Gaussian model to handle sparsity and variabilit [file 12958_2026_1595_MOESM1_ESM.zip › Supplementary _Table_S9.xlsx]

## Sheet: 1.ENDOMETRIOSIS_vs_2.MALE_FACTO
Taxa	logFC	AveExpr	P.Value	adj.P.Val
g__Pseudacidovorax	1.74359	0.362253	0.00119058	0.128212
g__Lacticaseibacillus	1.26843	0.17727	0.00302116	0.128212
g__W5053	-1.56958	0.331587	0.00334395	0.128212
g__Thermicanus	-1.87794	0.706289	0.00384955	0.128212
g__Actinobaculum	1.7926	0.600392	0.00442893	0.128212
g__Corynebacteriaceae	2.94655	3.17136	0.00489981	0.128212
g__uncultured	0.913629	0.148829	0.012948	0.217216
f__Paenibacillaceae	1.11466	0.272972	0.0131599	0.217216
o__Rhizobiales	1.05989	0.231799	0.0133111	0.217216
g__Mycoplasma	-1.91965	0.609041	0.0138354	0.217216
g__Alloscardovia	0.942141	0.170444	0.0181489	0.259034
g__Aquabacterium	0.806748	0.140085	0.0214471	0.280599
g__Nissabacter	-1.43129	0.49986	0.0243623	0.294221
g__JI49D030	1.53697	0.780918	0.0279787	0.313761
g__Falsiporphyromonas	-1.61488	0.535333	0.035112	0.363432
g__Streptococcus	2.86155	3.76197	0.0375525	0.363432
g__Lactobacillus	-1.78017	12.9827	0.0427466	0.363432
g__Skermanella	-1.19647	0.330703	0.0450698	0.363432
g__Fervidobacterium	0.723444	0.141578	0.0482333	0.363432

## Sheet: 1.RIF_vs_2.MALE_FACTOR
Taxa	logFC	AveExpr	P.Value	adj.P.Val
g__JI49D030	2.26895	0.780918	0.00184957	0.114334
g__W5053	-1.66362	0.331587	0.00207883	0.114334
g__Erysipelothrix	1.87864	0.599325	0.00225709	0.114334
g__Corynebacteriaceae	3.06592	3.17136	0.00345363	0.114334
g__Mucilaginibacter	1.29818	0.234674	0.00364123	0.114334
g__Nitrobacter	2.50462	1.44136	0.00627756	0.164263
f__Phormidiaceae	1.41214	0.346938	0.0116322	0.260893
g__Peptococcus	-1.37666	0.509688	0.0199683	0.318067
f__Nocardiopsaceae	1.27502	0.362451	0.0203759	0.318067
g__Murdochiella	-1.80774	0.948389	0.0214366	0.318067
g__Petrimonas	1.03136	0.194305	0.022285	0.318067
g__Caldibacillus	0.979172	0.187479	0.0280721	0.367276
g__Qipengyuania	-1.10708	0.367078	0.0367882	0.437822
g__Gardnerella	-2.54765	5.3608	0.0415144	0.437822
g__Tibeticola	-1.54654	0.72959	0.045338	0.437822
g__Porphyromonas	-2.12971	2.63585	0.0480312	0.437822
f__Caulobacteraceae	1.26059	0.611648	0.0490764	0.437822
