# Supplementary material for: Assessing the female urogenital-rectal axis microbiome: focus on endometriosis and recurrent implantation failure
Source: Reprod Biol Endocrinol. 2026 Jul 21;24:75. doi: 10.1186/s12958-026-01595-0 (PMC13390397; doi:10.1186/s12958-026-01595-0)
Supplement: Supplementary file 1 — Supplementary Material 1: Supplementary Table S1. List of taxa identified at each of the study sites. Supplementary Table S2. Pairwise PERMANOVA results evaluating beta-diversity dissimilarities between groups, with covariates included in the model. Supplementary Table S3. Differential abundance analysis between body sites. Microbial taxa with a relative abundance > 0.01% were compared between groups using metagenomeSeq, which employs a zero-inflated Gaussian model to handle sparsity and variability in microbiome count data. Supplementary Table S4. Comparisons between vagina, cervix and uterus for each patient based on Bray-Curtis distance. Supplementary Table S5. Differential abundance analysis between body sites in sensitivity analysis. Microbial taxa with a relative abundance > 0.01% were compared between groups using metagenomeSeq, which employs a zero-inflated Gaussian model to handle sparsity and variability in microbiome count data. Supplementary Table S6. Differential abundance analysis between groups (endometriosis, RIF (recurrent implantation failure), and male factor) in vagina. Microbial taxa with a relative abundance > 0.01% were compared between groups using metagenomeSeq, which employs a zero-inflated Gaussian model to handle sparsity and variability in microbiome count data. Supplementary Table S7. Differential abundance analysis between groups (endometriosis, RIF (recurrent implantation failure), and male factor) in cervix. Microbial taxa with a relative abundance > 0.01% were compared between groups using metagenomeSeq, which employs a zero-inflated Gaussian model to handle sparsity and variability in microbiome count data. Supplementary Table S8. Differential abundance analysis between groups (endometriosis, RIF (recurrent implantation failure), and male factor) in uterus. Microbial taxa with a relative abundance > 0.01% were compared between groups using metagenomeSeq, which employs a zero-inflated Gaussian model to handle sparsity and variabilit [file 12958_2026_1595_MOESM1_ESM.zip › Supplementary _Table_S8.xlsx]

## Sheet: 1.ENDOMETRIOSIS_vs_2.MALE_FACTO
Taxa	logFC	AveExpr	P.Value	adj.P.Val
f__Lachnospiraceae	1.48533	0.277545	0.00257012	0.377808
f__Vibrionaceae	1.27259	0.186995	0.00659999	0.485099
g__Brevibacterium	1.92629	2.56388	0.0106192	0.520339
g__Lentimicrobium	1.25363	0.319603	0.0238047	0.641357
g__Chitinophaga	-1.11296	0.294895	0.0284347	0.641357
g__Caryophanon	1.19513	0.375408	0.0310672	0.641357
g__Fusobacterium	-1.88066	3.81192	0.0392014	0.641357
f__Micrococcaceae	1.15754	6.92806	0.0415097	0.641357
f__Corynebacteriaceae	-1.54656	4.40192	0.0474638	0.641357

## Sheet: 1.RIF_vs_2.MALE_FACTOR
Taxa	logFC	AveExpr	P.Value	adj.P.Val
g__Brevibacterium	2.42109	2.56388	0.00143659	0.18243
o__Micrococcales	1.82387	0.609802	0.00248204	0.18243
f__Aerococcaceae	1.5824	0.555827	0.00666127	0.326402
g__Rhodanobacteraceae	1.4843	0.354719	0.0103475	0.380269
g__Flaviaesturariibacter	1.09762	0.281058	0.0226463	0.44724
g__Negativicoccus	-1.44419	0.430425	0.0229875	0.44724
g__Gardnerella	-3.00939	4.3024	0.0231469	0.44724
g__Isobaculum	1.84654	1.36237	0.0299581	0.44724
g__Porphyromonas	-1.89435	3.61881	0.0302155	0.44724
g__Massilia	1.65446	2.65549	0.0344426	0.44724
g__Alloprevotella	-1.90543	2.78805	0.0355078	0.44724
g__Bulleidia	-1.15247	0.314661	0.0365094	0.44724
f__Micrococcaceae	1.13138	6.92806	0.0432982	0.486212
