# Supplementary material for: Assessing the female urogenital-rectal axis microbiome: focus on endometriosis and recurrent implantation failure
Source: Reprod Biol Endocrinol. 2026 Jul 21;24:75. doi: 10.1186/s12958-026-01595-0 (PMC13390397; doi:10.1186/s12958-026-01595-0)
Supplement: Supplementary file 1 — Supplementary Material 1: Supplementary Table S1. List of taxa identified at each of the study sites. Supplementary Table S2. Pairwise PERMANOVA results evaluating beta-diversity dissimilarities between groups, with covariates included in the model. Supplementary Table S3. Differential abundance analysis between body sites. Microbial taxa with a relative abundance > 0.01% were compared between groups using metagenomeSeq, which employs a zero-inflated Gaussian model to handle sparsity and variability in microbiome count data. Supplementary Table S4. Comparisons between vagina, cervix and uterus for each patient based on Bray-Curtis distance. Supplementary Table S5. Differential abundance analysis between body sites in sensitivity analysis. Microbial taxa with a relative abundance > 0.01% were compared between groups using metagenomeSeq, which employs a zero-inflated Gaussian model to handle sparsity and variability in microbiome count data. Supplementary Table S6. Differential abundance analysis between groups (endometriosis, RIF (recurrent implantation failure), and male factor) in vagina. Microbial taxa with a relative abundance > 0.01% were compared between groups using metagenomeSeq, which employs a zero-inflated Gaussian model to handle sparsity and variability in microbiome count data. Supplementary Table S7. Differential abundance analysis between groups (endometriosis, RIF (recurrent implantation failure), and male factor) in cervix. Microbial taxa with a relative abundance > 0.01% were compared between groups using metagenomeSeq, which employs a zero-inflated Gaussian model to handle sparsity and variability in microbiome count data. Supplementary Table S8. Differential abundance analysis between groups (endometriosis, RIF (recurrent implantation failure), and male factor) in uterus. Microbial taxa with a relative abundance > 0.01% were compared between groups using metagenomeSeq, which employs a zero-inflated Gaussian model to handle sparsity and variabilit [file 12958_2026_1595_MOESM1_ESM.zip › Supplementary _Table_S7.xlsx]

## Sheet: 1.ENDOMETRIOSIS_vs_2.MALE_FACTO
Taxa	logFC	AveExpr	P.Value	adj.P.Val
g__Bifidobacterium	2.90564	0.832927	0.0105962	0.386761
g__Streptococcus	2.61348	3.3626	0.0178667	0.434757
g__Howardella	1.46287	0.717061	0.024039	0.438711
g__Mobiluncus	-1.39987	0.945289	0.0362236	0.44072
g__Muribaculaceae	-1.12041	0.439507	0.0312662	0.44072

## Sheet: 1.RIF_vs_2.MALE_FACTOR
Taxa	logFC	AveExpr	P.Value	adj.P.Val
g__Corynebacterium	-1.64742	1.17841	0.0212335	0.639697
g__Porphyromonas	-1.45777	1.24208	0.0338165	0.639697
g__Rubrobacter	1.27977	0.484872	0.0385392	0.639697
f__Micrococcaceae	-1.36549	0.77237	0.0455918	0.639697
