# Supplementary material for: Assessing the female urogenital-rectal axis microbiome: focus on endometriosis and recurrent implantation failure
Source: Reprod Biol Endocrinol. 2026 Jul 21;24:75. doi: 10.1186/s12958-026-01595-0 (PMC13390397; doi:10.1186/s12958-026-01595-0)
Supplement: Supplementary file 1 — Supplementary Material 1: Supplementary Table S1. List of taxa identified at each of the study sites. Supplementary Table S2. Pairwise PERMANOVA results evaluating beta-diversity dissimilarities between groups, with covariates included in the model. Supplementary Table S3. Differential abundance analysis between body sites. Microbial taxa with a relative abundance > 0.01% were compared between groups using metagenomeSeq, which employs a zero-inflated Gaussian model to handle sparsity and variability in microbiome count data. Supplementary Table S4. Comparisons between vagina, cervix and uterus for each patient based on Bray-Curtis distance. Supplementary Table S5. Differential abundance analysis between body sites in sensitivity analysis. Microbial taxa with a relative abundance > 0.01% were compared between groups using metagenomeSeq, which employs a zero-inflated Gaussian model to handle sparsity and variability in microbiome count data. Supplementary Table S6. Differential abundance analysis between groups (endometriosis, RIF (recurrent implantation failure), and male factor) in vagina. Microbial taxa with a relative abundance > 0.01% were compared between groups using metagenomeSeq, which employs a zero-inflated Gaussian model to handle sparsity and variability in microbiome count data. Supplementary Table S7. Differential abundance analysis between groups (endometriosis, RIF (recurrent implantation failure), and male factor) in cervix. Microbial taxa with a relative abundance > 0.01% were compared between groups using metagenomeSeq, which employs a zero-inflated Gaussian model to handle sparsity and variability in microbiome count data. Supplementary Table S8. Differential abundance analysis between groups (endometriosis, RIF (recurrent implantation failure), and male factor) in uterus. Microbial taxa with a relative abundance > 0.01% were compared between groups using metagenomeSeq, which employs a zero-inflated Gaussian model to handle sparsity and variabilit [file 12958_2026_1595_MOESM1_ESM.zip › Supplementary _Table_S6.xlsx]

## Sheet: 1.ENDOMETRIOSIS_vs_2.MALE_FACTO
Taxa	logFC	AveExpr	P.Value	adj.P.Val
g__Acinetobacter	2.23998	0.709912	0.000280256	0.0156944
g__Bifidobacterium	3.75497	1.12873	0.00104129	0.0291561
g__Howardella	2.0058	0.59898	0.00177428	0.03312
f__Veillonellaceae	-2.17418	0.985869	0.00286466	0.0401053
f__Corynebacteriaceae	1.30158	0.327096	0.0204569	0.165842
g__Corynebacterium	1.54433	1.1712	0.0277888	0.165842
g__Muribaculaceae	-1.05196	0.238135	0.0337183	0.165842
g__Falsiporphyromonas	-1.09101	0.25124	0.0330261	0.165842
g__Porphyromonas	-1.3522	0.897167	0.0219862	0.165842
g__Gemella	1.38388	0.652992	0.0256314	0.165842
g__Pseudomonas	1.28552	0.404223	0.0183276	0.165842
g__Treponema	-0.8182	0.196903	0.0355376	0.165842
g__Rikenellaceae_RC9_gut_group	-0.792921	0.182231	0.0472479	0.181492
g__Peptococcus	-0.783202	0.17472	0.048614	0.181492
g__W5053	-0.839984	0.191075	0.0434384	0.181492

## Sheet: 1.RIF_vs_2.MALE_FACTOR
Taxa	logFC	AveExpr	P.Value	adj.P.Val
g__Porphyromonas	-1.70809	0.897167	0.00406257	0.227504
g__Mobiluncus	-1.30297	0.573985	0.0163998	0.306129
g__Gardnerella	-2.91024	4.3666	0.0158922	0.306129
g__Ezakiella	-1.43591	0.70853	0.0232238	0.311262
g__Fusobacterium	-1.56017	1.27334	0.0277912	0.311262
g__Peptoniphilus	-1.46314	1.93592	0.0449364	0.359491
f__Veillonellaceae	-1.41794	0.985869	0.0423246	0.359491
