# Supplementary material for: Assessing the female urogenital-rectal axis microbiome: focus on endometriosis and recurrent implantation failure
Source: Reprod Biol Endocrinol. 2026 Jul 21;24:75. doi: 10.1186/s12958-026-01595-0 (PMC13390397; doi:10.1186/s12958-026-01595-0)
Supplement: Supplementary file 1 — Supplementary Material 1: Supplementary Table S1. List of taxa identified at each of the study sites. Supplementary Table S2. Pairwise PERMANOVA results evaluating beta-diversity dissimilarities between groups, with covariates included in the model. Supplementary Table S3. Differential abundance analysis between body sites. Microbial taxa with a relative abundance > 0.01% were compared between groups using metagenomeSeq, which employs a zero-inflated Gaussian model to handle sparsity and variability in microbiome count data. Supplementary Table S4. Comparisons between vagina, cervix and uterus for each patient based on Bray-Curtis distance. Supplementary Table S5. Differential abundance analysis between body sites in sensitivity analysis. Microbial taxa with a relative abundance > 0.01% were compared between groups using metagenomeSeq, which employs a zero-inflated Gaussian model to handle sparsity and variability in microbiome count data. Supplementary Table S6. Differential abundance analysis between groups (endometriosis, RIF (recurrent implantation failure), and male factor) in vagina. Microbial taxa with a relative abundance > 0.01% were compared between groups using metagenomeSeq, which employs a zero-inflated Gaussian model to handle sparsity and variability in microbiome count data. Supplementary Table S7. Differential abundance analysis between groups (endometriosis, RIF (recurrent implantation failure), and male factor) in cervix. Microbial taxa with a relative abundance > 0.01% were compared between groups using metagenomeSeq, which employs a zero-inflated Gaussian model to handle sparsity and variability in microbiome count data. Supplementary Table S8. Differential abundance analysis between groups (endometriosis, RIF (recurrent implantation failure), and male factor) in uterus. Microbial taxa with a relative abundance > 0.01% were compared between groups using metagenomeSeq, which employs a zero-inflated Gaussian model to handle sparsity and variabilit [file 12958_2026_1595_MOESM1_ESM.zip › Supplementary _Table_S4.xlsx]

## Sheet: Sheet 1
Sample_ID	Location_1	Location_2	Bray_Curtis_Sim
G001	Vagina	Cervix	0.545625
G001	Vagina	Uterus	0.817402
G001	Cervix	Uterus	0.672128
G002	Vagina	Cervix	0.685554
G002	Vagina	Uterus	0.614363
G002	Cervix	Uterus	0.444019
G004	Vagina	Cervix	0.754807
G004	Vagina	Uterus	0.911015
G004	Cervix	Uterus	0.694815
G005	Vagina	Cervix	0.717879
G005	Vagina	Uterus	0.524446
G005	Cervix	Uterus	0.776339
G008	Vagina	Cervix	0.544987
G008	Vagina	Uterus	0.50423
G008	Cervix	Uterus	0.403117
G009	Vagina	Cervix	0.635761
G009	Vagina	Uterus	0.218251
G009	Cervix	Uterus	0.143074
G010	Vagina	Cervix	0.808736
G010	Vagina	Uterus	0.499443
G010	Cervix	Uterus	0.656414
G011	Vagina	Cervix	0.726238
G011	Vagina	Uterus	0.350985
G011	Cervix	Uterus	0.325069
G012	Vagina	Cervix	0.701354
G012	Vagina	Uterus	0.669462
G012	Cervix	Uterus	0.937898
G013	Vagina	Cervix	0.08682
G013	Vagina	Uterus	0.0578692
G013	Cervix	Uterus	0.00639386
G015	Vagina	Cervix	0.756656
G015	Vagina	Uterus	0.582251
G015	Cervix	Uterus	0.803576
G016	Vagina	Cervix	0.725332
G016	Vagina	Uterus	0.663105
G016	Cervix	Uterus	0.876785
G017	Vagina	Cervix	0.566252
G017	Vagina	Uterus	0.684269
G017	Cervix	Uterus	0.814987
G018	Vagina	Cervix	0.849154
G018	Vagina	Uterus	0.569505
G018	Cervix	Uterus	0.694612
G020	Vagina	Cervix	0.562822
G020	Vagina	Uterus	0.333514
G020	Cervix	Uterus	0.67078
G021	Vagina	Cervix	0.541846
G021	Vagina	Uterus	0.290817
G021	Cervix	Uterus	0.577469
G022	Vagina	Cervix	0.858278
G022	Vagina	Uterus	0.650067
G022	Cervix	Uterus	0.7703
G023	Vagina	Cervix	0.592277
G023	Vagina	Uterus	0.267181
G023	Cervix	Uterus	0.17653
G024	Vagina	Cervix	0.920019
G024	Vagina	Uterus	0.79108
G024	Cervix	Uterus	0.717637
G025	Vagina	Cervix	0.789527
G025	Vagina	Uterus	0.267795
G025	Cervix	Uterus	0.196826
G026	Vagina	Cervix	0.405133
G026	Vagina	Uterus	0.27308
G026	Cervix	Uterus	0.619108
G027	Vagina	Cervix	0.820946
G027	Vagina	Uterus	0.661078
G027	Cervix	Uterus	0.544026
G028	Vagina	Cervix	0.914961
G028	Vagina	Uterus	0.485282
G028	Cervix	Uterus	0.549719
G029	Vagina	Cervix	0.812946
G029	Vagina	Uterus	0.162872
G029	Cervix	Uterus	0.108081
G030	Vagina	Cervix	0.735402
G030	Vagina	Uterus	0.496309
G030	Cervix	Uterus	0.362285
G033	Vagina	Cervix	0.350728
G033	Vagina	Uterus	0.535058
G033	Cervix	Uterus	0.658431
G035	Vagina	Cervix	0.664065
G035	Vagina	Uterus	0.160225
G035	Cervix	Uterus	0.0984244
G037	Vagina	Cervix	0.732171
G037	Vagina	Uterus	0.660251
G037	Cervix	Uterus	0.792836
G039	Vagina	Cervix	0.750512
G039	Vagina	Uterus	0.549322
G039	Cervix	Uterus	0.410564
G040	Vagina	Cervix	0.558918
G040	Vagina	Uterus	0.0738899
G040	Cervix	Uterus	0.14258
G041	Vagina	Cervix	0.752487
G041	Vagina	Uterus	0.391781
G041	Cervix	Uterus	0.280338
G042	Vagina	Cervix	0.728787
G042	Vagina	Uterus	0.364647
G042	Cervix	Uterus	0.527864
G043	Vagina	Cervix	0.621767
G043	Vagina	Uterus	0.394443
G043	Cervix	Uterus	0.596898
G044	Vagina	Cervix	0.682852
G044	Vagina	Uterus	0.927697
G044	Cervix	Uterus	0.727582
G045	Vagina	Cervix	0.966561
G045	Vagina	Uterus	0.844641
G045	Cervix	Uterus	0.843381
G046	Vagina	Cervix	0.903588
G046	Vagina	Uterus	0.933748
G046	Cervix	Uterus	0.84426
G047	Vagina	Cervix	0.744095
G047	Vagina	Uterus	0.720219
G047	Cervix	Uterus	0.824819
G048	Vagina	Cervix	0.791328
G048	Vagina	Uterus	0.1319
G048	Cervix	Uterus	0.173567
G050	Vagina	Cervix	0.76291
G050	Vagina	Uterus	0.0122722
G050	Cervix	Uterus	0.0487459
G052	Vagina	Cervix	0.900178
G052	Vagina	Uterus	0.877369
G052	Cervix	Uterus	0.909444
G053	Vagina	Cervix	0.860266
G053	Vagina	Uterus	0.332789
G053	Cervix	Uterus	0.404954
G054	Vagina	Cervix	0.81088
G054	Vagina	Uterus	0.192574
G054	Cervix	Uterus	0.24887
G055	Vagina	Cervix	0.851204
G055	Vagina	Uterus	0.0824985
G055	Cervix	Uterus	0.104153
G056	Vagina	Cervix	0.968548
G056	Vagina	Uterus	0.927554
G056	Cervix	Uterus	0.952844
G057	Vagina	Cervix	0.717346
G057	Vagina	Uterus	0.00698235
G057	Cervix	Uterus	0.0113117
G058	Vagina	Cervix	0.94571
G058	Vagina	Uterus	0.746032
G058	Cervix	Uterus	0.787188
G059	Vagina	Cervix	0.823873
G059	Vagina	Uterus	0.0982851
G059	Cervix	Uterus	0.132961
G060	Vagina	Cervix	0.953696
G060	Vagina	Uterus	0.0271715
G060	Cervix	Uterus	0.0342584
G061	Vagina	Cervix	0.67767
G061	Vagina	Uterus	0.880916
G061	Cervix	Uterus	0.578202
G062	Vagina	Cervix	0.549687
G062	Vagina	Uterus	0.427053
G062	Cervix	Uterus	0.741258
G064	Vagina	Cervix	0.789007
G064	Vagina	Uterus	0.711144
G064	Cervix	Uterus	0.586441
G065	Vagina	Cervix	0.641033
G065	Vagina	Uterus	0.0291662
G065	Cervix	Uterus	0.0293219
G066	Vagina	Cervix	0.816692
G066	Vagina	Uterus	0.376626
G066	Cervix	Uterus	0.475218
G069	Vagina	Cervix	0.825282
G069	Vagina	Uterus	0.0272442
G069	Cervix	Uterus	0.0154323
G070	Vagina	Cervix	0.857155
G070	Vagina	Uterus	0.794134
G070	Cervix	Uterus	0.686199
G071	Vagina	Cervix	0.932131
G071	Vagina	Uterus	0.0565516
G071	Cervix	Uterus	0.0553212
G072	Vagina	Cervix	0.607786
G072	Vagina	Uterus	0.472568
G072	Cervix	Uterus	0.56944
G076	Vagina	Cervix	0.958583
G076	Vagina	Uterus	0.696318
G076	Cervix	Uterus	0.672775
G077	Vagina	Cervix	0.889054
G077	Vagina	Uterus	0.132535
G077	Cervix	Uterus	0.158042
G079	Vagina	Cervix	0.850753
G079	Vagina	Uterus	0.605764
G079	Cervix	Uterus	0.739199
G080	Vagina	Cervix	0.886517
G080	Vagina	Uterus	0.470431
G080	Cervix	Uterus	0.457565
G081	Vagina	Cervix	0.968895
G081	Vagina	Uterus	0.688965
G081	Cervix	Uterus	0.661625
G083	Vagina	Cervix	0.745216
G083	Vagina	Uterus	0.764227
G083	Cervix	Uterus	0.581657
G084	Vagina	Cervix	0.456473
G084	Vagina	Uterus	0.905773
G084	Cervix	Uterus	0.396291
G085	Vagina	Cervix	0.882251
G085	Vagina	Uterus	0.804095
G085	Cervix	Uterus	0.917992
G086	Vagina	Cervix	0.909392
G086	Vagina	Uterus	0.779527
G086	Cervix	Uterus	0.85357
G087	Vagina	Cervix	0.4742
G087	Vagina	Uterus	0.505214
G087	Cervix	Uterus	0.78898
G088	Vagina	Cervix	0.688412
G088	Vagina	Uterus	0.577525
G088	Cervix	Uterus	0.505146
G089	Vagina	Cervix	0.914238
G089	Vagina	Uterus	0.755718
G089	Cervix	Uterus	0.826553
G091	Vagina	Cervix	0.899513
G091	Vagina	Uterus	0.732707
G091	Cervix	Uterus	0.67239
G092	Vagina	Cervix	0.845345
G092	Vagina	Uterus	0.305367
G092	Cervix	Uterus	0.40459
G093	Vagina	Cervix	0.643663
G093	Vagina	Uterus	0.226098
G093	Cervix	Uterus	0.415754
G094	Vagina	Cervix	0.724622
G094	Vagina	Uterus	0.296962
G094	Cervix	Uterus	0.603014
G095	Vagina	Cervix	0.793384
G095	Vagina	Uterus	0.496743
G095	Cervix	Uterus	0.580657
G096	Vagina	Cervix	0.861936
G096	Vagina	Uterus	0.889188
G096	Cervix	Uterus	0.928038
G097	Vagina	Cervix	0.794336
G097	Vagina	Uterus	0.883249
G097	Cervix	Uterus	0.704669
G098	Vagina	Cervix	0.872939
G098	Vagina	Uterus	0.62387
G098	Cervix	Uterus	0.59716
G099	Vagina	Cervix	0.960448
G099	Vagina	Uterus	0.226861
G099	Cervix	Uterus	0.231487
G104	Vagina	Cervix	0.772308
G104	Vagina	Uterus	0.405019
G104	Cervix	Uterus	0.362137
G108	Vagina	Cervix	0.977351
G108	Vagina	Uterus	0.854289
G108	Cervix	Uterus	0.835227
G109	Vagina	Cervix	0.975372
G109	Vagina	Uterus	0.937069
G109	Cervix	Uterus	0.956604
G110	Vagina	Cervix	0.610036
G110	Vagina	Uterus	0.706934
G110	Cervix	Uterus	0.888308
G111	Vagina	Cervix	0.799593
G111	Vagina	Uterus	0.237812
G111	Cervix	Uterus	0.171908
G113	Vagina	Cervix	0.721418
G113	Vagina	Uterus	0.898265
G113	Cervix	Uterus	0.773032
G114	Vagina	Cervix	0.430827
G114	Vagina	Uterus	0.73665
G114	Cervix	Uterus	0.609092
G115	Vagina	Cervix	0.870618
G115	Vagina	Uterus	0.205198
G115	Cervix	Uterus	0.184314
G116	Vagina	Cervix	0.892508
G116	Vagina	Uterus	0.0326527
G116	Cervix	Uterus	0.0654465
G117	Vagina	Cervix	0.970538
G117	Vagina	Uterus	0.0622967
G117	Cervix	Uterus	0.0582062
G119	Vagina	Cervix	0.679176
G119	Vagina	Uterus	0.124326
G119	Cervix	Uterus	0.0955619
G120	Vagina	Cervix	0.975474
G120	Vagina	Uterus	0.307877
G120	Cervix	Uterus	0.300359
G121	Vagina	Cervix	0.587901
G121	Vagina	Uterus	0.468172
G121	Cervix	Uterus	0.256465
G122	Vagina	Cervix	0.0510769
G122	Vagina	Uterus	0.398322
G122	Cervix	Uterus	0.117575
G123	Vagina	Cervix	0.756428
G123	Vagina	Uterus	0.695461
G123	Cervix	Uterus	0.916023
G124	Vagina	Cervix	0.599686
G124	Vagina	Uterus	0.159391
G124	Cervix	Uterus	0.108358
G125	Vagina	Cervix	0.801503
G125	Vagina	Uterus	0.461802
G125	Cervix	Uterus	0.413505
G126	Vagina	Cervix	0.658168
G126	Vagina	Uterus	0.0664558
G126	Cervix	Uterus	0.0986972
G128	Vagina	Cervix	0.961501
G128	Vagina	Uterus	0.725289
G128	Cervix	Uterus	0.755507
G131	Vagina	Cervix	0.861368
G131	Vagina	Uterus	0.0915077
G131	Cervix	Uterus	0.0776312
G132	Vagina	Cervix	0.963926
G132	Vagina	Uterus	0.0638221
G132	Cervix	Uterus	0.0656942
G133	Vagina	Cervix	0.945176
G133	Vagina	Uterus	0.0180187
G133	Cervix	Uterus	0.0153412
G135	Vagina	Cervix	0.836095
G135	Vagina	Uterus	0.121351
G135	Cervix	Uterus	0.145986
G136	Vagina	Cervix	0.843295
G136	Vagina	Uterus	0.843918
G136	Cervix	Uterus	0.772934
G137	Vagina	Cervix	0.584231
G137	Vagina	Uterus	0.0153335
G137	Cervix	Uterus	0.174759
G138	Vagina	Cervix	0.728437
G138	Vagina	Uterus	0.727567
G138	Cervix	Uterus	0.509101
