# Supplementary material for: Assessing the female urogenital-rectal axis microbiome: focus on endometriosis and recurrent implantation failure
Source: Reprod Biol Endocrinol. 2026 Jul 21;24:75. doi: 10.1186/s12958-026-01595-0 (PMC13390397; doi:10.1186/s12958-026-01595-0)
Supplement: Supplementary file 1 — Supplementary Material 1: Supplementary Table S1. List of taxa identified at each of the study sites. Supplementary Table S2. Pairwise PERMANOVA results evaluating beta-diversity dissimilarities between groups, with covariates included in the model. Supplementary Table S3. Differential abundance analysis between body sites. Microbial taxa with a relative abundance > 0.01% were compared between groups using metagenomeSeq, which employs a zero-inflated Gaussian model to handle sparsity and variability in microbiome count data. Supplementary Table S4. Comparisons between vagina, cervix and uterus for each patient based on Bray-Curtis distance. Supplementary Table S5. Differential abundance analysis between body sites in sensitivity analysis. Microbial taxa with a relative abundance > 0.01% were compared between groups using metagenomeSeq, which employs a zero-inflated Gaussian model to handle sparsity and variability in microbiome count data. Supplementary Table S6. Differential abundance analysis between groups (endometriosis, RIF (recurrent implantation failure), and male factor) in vagina. Microbial taxa with a relative abundance > 0.01% were compared between groups using metagenomeSeq, which employs a zero-inflated Gaussian model to handle sparsity and variability in microbiome count data. Supplementary Table S7. Differential abundance analysis between groups (endometriosis, RIF (recurrent implantation failure), and male factor) in cervix. Microbial taxa with a relative abundance > 0.01% were compared between groups using metagenomeSeq, which employs a zero-inflated Gaussian model to handle sparsity and variability in microbiome count data. Supplementary Table S8. Differential abundance analysis between groups (endometriosis, RIF (recurrent implantation failure), and male factor) in uterus. Microbial taxa with a relative abundance > 0.01% were compared between groups using metagenomeSeq, which employs a zero-inflated Gaussian model to handle sparsity and variabilit [file 12958_2026_1595_MOESM1_ESM.zip › Supplementary _Table_S3.xlsx]

## Sheet: 1.VAGINA_vs_2.CERVIX
Taxa	logFC	AveExpr	P.Value	adj.P.Val
f__Sphingomonadaceae	-2.39381	1.56536	6.85792e-13	1.50874e-10
f__Pseudomonadaceae	-2.24767	2.56332	4.57853e-08	5.03639e-06
g__Enhydrobacter	-1.63593	1.83646	4.80405e-07	3.52297e-05
f__Lachnospiraceae	1.40159	1.97345	6.88376e-07	3.78607e-05
g__Ezakiella	-1.86939	1.7098	1.41434e-06	6.22312e-05
g__Atopostipes	-1.28494	1.64531	1.98048e-05	0.000632343
f__Comamonadaceae	-1.27526	1.89572	2.012e-05	0.000632343
f__Rhodobacteraceae	-1.10086	1.38735	0.000127707	0.00351195
g__Chloroplast	-1.03131	1.4272	0.000219133	0.00535658
g__Cloacibacterium	-1.00188	1.07537	0.000285528	0.00572764
g__Acinetobacter	-1.07662	2.44306	0.000286382	0.00572764
g__Tibeticola	-0.621441	0.21492	0.000676901	0.0124098
g__Tepidimonas	-1.13847	0.881774	0.00107372	0.0181706
f__Micrococcaceae	-0.832389	1.61144	0.0014145	0.0222278
g__Micrococcus	-0.869131	1.2539	0.00187655	0.0275227
g__Rubrobacter	-0.62951	0.495123	0.00653192	0.0898138
g__Thermus	-0.709203	1.02076	0.0107194	0.131014
g__Lysobacter	-0.612301	0.705108	0.0107027	0.131014
g__Moheibacter	-0.822506	1.46291	0.0123615	0.140368
g__Gemella	-0.687912	1.68284	0.0127608	0.140368
g__Pseudomonas	-0.8874	2.32423	0.0158489	0.166036
g__Lawsonella	-0.694606	2.96727	0.0215959	0.197962
o__Enterobacterales	-0.692457	1.11939	0.021415	0.197962
g__Stenotrophomonas	-0.532413	0.479846	0.0205337	0.197962
g__Mitochondria	-0.550413	0.993452	0.0227089	0.199838
f__Xanthomonadaceae	-0.448219	0.542083	0.041237	0.348929

## Sheet: 1.VAGINA_vs_2.UTERUS
Taxa	logFC	AveExpr	P.Value	adj.P.Val
f__Micrococcaceae	-5.454	1.61144	1.58655e-43	3.4904e-41
g__Acinetobacter	-5.66261	2.44306	1.33213e-40	1.46534e-38
g__Atopostipes	-5.49226	1.64531	5.52994e-37	4.05529e-35
g__Enhydrobacter	-5.71494	1.83646	4.81973e-36	2.65085e-34
f__Comamonadaceae	-5.10485	1.89572	2.24152e-34	9.86267e-33
g__Lawsonella	-4.44343	2.96727	3.4419e-28	1.26203e-26
f__Rhodobacteraceae	-4.31263	1.38735	5.31252e-28	1.66965e-26
g__Pseudomonas	-5.46361	2.32423	7.70795e-28	2.11969e-26
g__Chloroplast	-4.09446	1.4272	2.50224e-27	6.11658e-26
g__Thermus	-4.12823	1.02076	7.96101e-27	1.75142e-25
g__Micrococcus	-4.04595	1.2539	2.44643e-26	4.89287e-25
f__Sphingomonadaceae	-4.43359	1.56536	2.63231e-25	4.8259e-24
g__Plastorhodobacter	-4.35985	1.40767	3.29052e-25	5.56857e-24
o__Enterobacterales	-4.22971	1.11939	1.00062e-24	1.5724e-23
g__Mitochondria	-3.36723	0.993452	1.37826e-24	2.02145e-23
g__Gemella	-3.75479	1.68284	2.91936e-24	4.01413e-23
f__Acetobacteraceae	-3.35426	0.806175	5.71169e-24	7.15984e-23
g__Rothia	-3.40334	1.07018	5.85805e-24	7.15984e-23
g__Conservatibacter	-4.27419	1.89666	1.03311e-23	1.19623e-22
g__Neisseria	-3.17275	1.00889	1.56688e-21	1.72357e-20
g__Deinococcus	-3.00062	0.635207	1.97566e-21	2.06974e-20
g__Cloacibacterium	-3.36435	1.07537	1.27763e-20	1.27763e-19
g__Massilia	-2.75396	0.626849	7.29169e-20	6.97466e-19
f__Lachnospiraceae	3.30917	1.97345	1.02197e-19	9.36808e-19
g__Corynebacterium	-4.28238	2.92599	2.58067e-19	2.27099e-18
g__Actinomyces	-3.32744	1.72777	2.52666e-18	2.13794e-17
f__Intrasporangiaceae	-2.46352	0.579219	2.28237e-17	1.8597e-16
g__Corynebacteriaceae	-4.11016	3.06536	2.55426e-17	2.00692e-16
g__Moheibacter	-3.5344	1.46291	8.23571e-17	6.24778e-16
f__Xanthomonadaceae	-2.34151	0.542083	3.24276e-16	2.37802e-15
g__Meiothermus	-2.36923	0.517174	5.73966e-16	4.07331e-15
g__Brevibacterium	-2.70918	0.703107	6.53254e-16	4.49112e-15
g__Sphingobacterium	-2.51184	0.602342	1.00376e-15	6.69172e-15
g__P5D1-392	-2.61909	0.65925	1.9606e-15	1.26863e-14
g__Brevundimonas	-2.39085	0.587137	5.57615e-15	3.50501e-14
g__Tepidimonas	-3.45637	0.881774	9.5723e-15	5.74056e-14
o__Lactobacillales	-2.8185	0.856464	9.65457e-15	5.74056e-14
g__Sphingomonas	-2.12651	0.462514	4.22097e-14	2.44372e-13
g__Lysobacter	-2.30327	0.705108	5.3788e-14	3.03419e-13
f__Rhizobiaceae	-2.34464	0.594855	2.05335e-13	1.12934e-12
g__Bosea	-2.0394	0.476543	2.50944e-13	1.34653e-12
f__Microbacteriaceae	-2.09879	0.532154	4.73074e-13	2.44365e-12
f__Bacillaceae	-1.82943	0.433412	4.77622e-13	2.44365e-12
g__Niveispirillum	-2.13658	0.40335	5.1624e-13	2.5812e-12
f__Xanthobacteraceae	-2.40558	0.702593	1.37688e-12	6.73139e-12
f__Corynebacteriaceae	-3.23091	1.43092	2.32497e-12	1.11194e-11
g__Stenotrophomonas	-2.02736	0.479846	4.26662e-12	1.99714e-11
g__Saccharococcus	-2.11411	0.484366	5.64693e-12	2.58817e-11
g__Rubrobacter	-1.97403	0.495123	1.60046e-11	7.18573e-11
g__Mycobacterium	-1.78692	0.436909	2.17817e-11	9.58396e-11
g__Streptococcus	-3.7479	4.72182	2.29383e-11	9.89493e-11
f__Veillonellaceae	1.97275	0.410123	2.59829e-11	1.09928e-10
g__Bacillus	-2.10865	0.506481	2.92208e-11	1.21294e-10
g__Photobacterium	-2.31899	0.603061	3.01625e-11	1.22884e-10
g__Blastomonas	-1.9202	0.314061	4.09434e-11	1.63774e-10
g__Escherichia-Shigella	-3.63106	3.03577	6.5805e-11	2.58519e-10
g__Alloprevotella	-2.07429	0.749889	1.06215e-10	4.09952e-10
g__Veillonella	-2.5104	1.43094	3.14193e-10	1.19177e-09
g__Leptotrichia	-2.06885	0.686806	4.12111e-10	1.53669e-09
g__Chryseobacterium	-1.63882	0.397713	1.49908e-09	5.49663e-09
g__Sneathia	2.0567	0.521336	1.56103e-09	5.62994e-09
g__Staphylococcus	-2.84937	3.18996	2.0062e-09	7.11879e-09
g__Methylobacterium-Methylorubrum	-1.64828	0.508512	2.43675e-09	8.50927e-09
g__Fenollaria	2.80932	2.46378	2.99833e-09	1.03068e-08
g__Bacteroides	1.47598	2.25582	7.10321e-09	2.40416e-08
g__Isobaculum	-1.69503	0.352931	1.01495e-08	3.38318e-08
g__Megasphaera	2.35042	1.43353	1.75574e-08	5.76513e-08
g__HT002	2.39519	1.37387	2.16862e-08	7.01612e-08
g__Blautia	1.56351	1.63207	3.22611e-08	1.02862e-07
g__Dialister	2.17168	2.84386	1.03442e-07	3.25102e-07
g__Subdoligranulum	1.51762	1.34658	1.49984e-07	4.6474e-07
f__Ruminococcaceae	1.21328	0.82954	4.03144e-07	1.23183e-06
g__Ruminococcus	1.62304	1.13658	4.94131e-07	1.48916e-06
g__[Ruminococcus]_torques_group	1.26345	1.35808	9.62447e-07	2.86133e-06
g__Coprococcus	1.37809	1.43785	1.35502e-06	3.97471e-06
g__[Eubacterium]_hallii_group	1.28168	1.09503	1.55421e-06	4.49904e-06
g__Faecalibacterium	1.46403	1.73024	1.96557e-06	5.61591e-06
g__Anaerostipes	1.28247	1.17223	3.68698e-06	1.03992e-05
g__Lachnoclostridium	1.2062	1.56382	3.92465e-06	1.09294e-05
g__Mobiluncus	2.2225	1.96081	4.67931e-06	1.28681e-05
g__Butyricicoccus	1.11012	1.20164	4.75708e-06	1.29205e-05
g__Lachnospiraceae_ND3007_group	1.25493	0.803181	5.163e-06	1.38519e-05
f__Pseudomonadaceae	-2.23085	2.56332	5.48811e-06	1.45468e-05
g__[Eubacterium]_coprostanoligenes_group	1.28073	1.08875	6.11901e-06	1.6026e-05
g__Parabacteroides	1.1466	1.3458	6.90744e-06	1.78781e-05
f__Pasteurellaceae	-1.72828	1.40047	7.73097e-06	1.97769e-05
g__Alistipes	1.42286	1.77292	8.23565e-06	2.08258e-05
g__Lachnospiraceae_UCG-010	1.13374	0.9436	1.01252e-05	2.53129e-05
g__Oscillibacter	0.965344	1.0712	1.16215e-05	2.8563e-05
g__Delftia	-0.843307	0.125839	1.16849e-05	2.8563e-05
g__[Eubacterium]_ventriosum_group	1.12619	0.781366	1.7228e-05	4.1441e-05
g__Parvimonas	1.49406	0.815234	1.73299e-05	4.1441e-05
g__Lachnospira	1.39581	1.09311	1.89436e-05	4.48129e-05
g__Christensenellaceae_R-7_group	1.24685	1.07692	2.0397e-05	4.77377e-05
g__Clostridium_sensu_stricto_1	1.5296	0.712652	2.26163e-05	5.23747e-05
g__Dorea	1.13843	1.23244	2.34325e-05	5.36996e-05
g__Colidextribacter	1.06389	0.951665	3.46521e-05	7.85925e-05
g__Family_XIII_AD3011_group	0.936693	0.515925	3.53664e-05	7.93939e-05
g__Odoribacter	0.940252	0.975634	3.59371e-05	7.98601e-05
g__UCG-005	1.23179	0.664227	3.942e-05	8.67241e-05
g__Monoglobus	1.01907	0.738565	5.12261e-05	0.000111582
g__Roseburia	1.27687	1.19103	5.29791e-05	0.000114269
g__Butyricimonas	0.948751	0.809432	6.16555e-05	0.000131691
f__Caulobacteraceae	-0.854857	0.243104	6.40122e-05	0.000135249
f__Oscillospiraceae	1.12256	0.818985	6.45506e-05	0.000135249
g__UCG-002	1.16543	1.37749	7.14691e-05	0.000148332
g__Anaerococcus	-1.96264	4.03046	7.60604e-05	0.000156386
g__UCG-010	0.975769	0.441146	9.21575e-05	0.000187728
g__[Eubacterium]_eligens_group	1.31563	0.862273	0.000117475	0.000235784
g__NK4A214_group	1.08319	0.88503	0.000117892	0.000235784
f__Christensenellaceae	0.916268	0.420829	0.000120262	0.000238358
g__Clostridia_vadinBB60_group	1.06251	0.676905	0.000170981	0.000335856
g__Lachnospiraceae_FCS020_group	0.861729	0.501029	0.000175565	0.000341808
f__Neisseriaceae	-1.23176	0.534751	0.000232153	0.000448015
g__Fusobacterium	-1.67117	2.17881	0.000251086	0.000480339
g__Daeguia	-0.769805	0.205312	0.000287819	0.000545864
g__Howardella	1.41989	1.15044	0.00030767	0.000578524
c__Clostridia	1.13859	0.889143	0.000396181	0.000738643
g__Negativibacillus	0.845079	0.484578	0.000400258	0.000739974
g__UCG-003	1.09575	0.848684	0.000439773	0.00080625
f__Burkholderiaceae	-0.707573	0.133354	0.000498794	0.000901689
g__Incertae_Sedis	0.771353	1.02475	0.000502125	0.000901689
g__Clostridia_UCG-014	1.12082	0.794699	0.000504126	0.000901689
g__Agathobacter	1.05737	1.10212	0.00051729	0.000917772
g__Aerococcus	-1.18159	0.798171	0.00053313	0.000938308
f__Desulfovibrionaceae	0.843246	0.492385	0.00054339	0.000948775
g__[Eubacterium]_xylanophilum_group	0.974327	0.417425	0.000554962	0.000961352
g__Intestinimonas	0.886338	0.743494	0.00061596	0.00105868
g__Romboutsia	0.92591	0.692142	0.000740728	0.00126326
g__Lachnospiraceae_UCG-004	1.07649	0.883345	0.000762915	0.00129109
g__Oscillospiraceae	0.914987	0.527317	0.000792899	0.00133159
g__Porphyromonas	-1.70336	3.25647	0.000909818	0.00151636
g__Lachnospiraceae_NK4A136_group	1.02272	0.854518	0.00110714	0.00183136
g__Sutterella	1.1852	1.68555	0.00136333	0.0022383
g__Fusicatenibacter	1.00004	0.990043	0.00183235	0.00298605
g__Actinomycetaceae	1.08781	1.0547	0.00240516	0.00389069
g__Lentimicrobium	-0.571072	0.13915	0.00262971	0.0042229
g__Erysipelotrichaceae_UCG-003	0.82571	0.762509	0.00308202	0.00491336
g__Barnesiella	0.867495	0.79898	0.00334875	0.00530019
g__Anaeroglobus	1.04465	0.522013	0.00352175	0.00553418
g__Murdochiella	1.12838	1.48095	0.00432951	0.00675526
g__Jonquetella	0.937376	0.55196	0.00447862	0.00693871
f__Barnesiellaceae	0.708876	0.372376	0.00561527	0.00863888
g__CAG-56	0.820406	0.577806	0.00617054	0.00942721
g__Parasutterella	0.869273	0.850695	0.00698551	0.0105987
g__Akkermansia	0.884344	0.757014	0.0072177	0.0108184
g__Flavonifractor	0.698331	0.869101	0.00722866	0.0108184
g__Paraprevotella	0.857785	0.528513	0.00773983	0.0115052
g__CHKCI002	0.844321	0.511763	0.00804559	0.0118794
g__Collinsella	0.768966	0.758665	0.0083537	0.0122521
g__Varibaculum	1.02588	1.77318	0.00946122	0.0137846
g__Lachnospiraceae_UCG-001	0.669889	0.30597	0.00981865	0.0142112
g__Muribaculaceae	0.803577	0.945034	0.0123072	0.0176966
g__[Ruminococcus]_gauvreauii_group	0.727147	0.481234	0.0150805	0.0215436
g__Peptoniphilus	-1.22235	4.47325	0.0157371	0.0223366
g__Prevotella_7	-1.24089	4.10349	0.0165916	0.0233985
g__RF39	0.698355	0.475704	0.0168188	0.0235677
f__Ruminococcaceae	0.68752	0.573685	0.0170697	0.0237679
g__Atopobium	-1.06024	2.87321	0.0182233	0.0252146
g__Gastranaerophilales	0.591671	0.257996	0.0207009	0.0284638
f__Oscillospiraceae	0.653695	0.798836	0.0219357	0.0299742
g__Lactobacillus	0.806355	12.385	0.0226081	0.0307024
g__Peptococcus	0.636847	0.844331	0.0252409	0.0340675
g__Aeribacillus	-0.360351	0.0934882	0.0262236	0.035178
g__Treponema	0.625059	0.404376	0.0282796	0.0377061
g__[Eubacterium]_siraeum_group	0.611288	0.465626	0.0285352	0.0378178
g__Nitrobacter	-0.708523	0.546916	0.0385555	0.0507917
g__Peptostreptococcus	0.638801	0.712328	0.0465508	0.0609594

## Sheet: 1.VAGINA_vs_2.URINE
Taxa	logFC	AveExpr	P.Value	adj.P.Val
g__Dialister	-4.04826	2.84386	6.18612e-26	1.36095e-23
g__Campylobacter	-3.90296	3.58221	3.86794e-21	4.25474e-19
f__Lachnospiraceae	2.56004	1.97345	1.39517e-16	1.02313e-14
g__Staphylococcus	3.43803	3.18996	9.47694e-16	5.21231e-14
g__Escherichia-Shigella	-3.72372	3.03577	2.27315e-14	1.00019e-12
g__Nitrobacter	-2.40269	0.546916	7.63218e-14	2.79847e-12
f__Pseudomonadaceae	3.22822	2.56332	2.77463e-13	8.72027e-12
g__Conservatibacter	-2.48968	1.89666	1.07909e-12	2.96751e-11
g__Moheibacter	-2.44845	1.46291	8.38241e-12	2.04903e-10
g__Plastorhodobacter	-2.25043	1.40767	2.40385e-11	5.28847e-10
f__Veillonellaceae	1.62083	0.410123	2.06264e-10	4.12528e-09
g__Sutterella	-2.08904	1.68555	2.30184e-10	4.22004e-09
g__Prevotella	-2.9987	6.83944	8.00251e-10	1.35427e-08
g__Veillonellaceae	-2.71155	2.75288	1.36223e-09	2.14065e-08
g__JI49D030	-1.12413	0.203832	1.12462e-08	1.54635e-07
g__Treponema	-1.47502	0.404376	1.0821e-08	1.54635e-07
g__Nissabacter	-0.911762	0.110255	1.30089e-08	1.68351e-07
g__Corynebacteriaceae	-2.28111	3.06536	1.9434e-08	2.37527e-07
g__Bifidobacterium	2.42677	2.05121	4.85439e-08	5.62088e-07
g__Sneathia	1.57243	0.521336	7.32835e-08	8.06119e-07
g__Corynebacterium	2.08481	2.92599	1.33087e-07	1.39425e-06
g__Tibeticola	-1.02283	0.21492	1.40675e-07	1.40675e-06
g__Varibaculum	-1.80583	1.77318	2.43347e-07	2.23068e-06
g__Acinetobacter	1.61731	2.44306	2.42025e-07	2.23068e-06
g__Lawsonella	1.64388	2.96727	2.99909e-07	2.6392e-06
g__Howardella	-1.71301	1.15044	7.61493e-07	6.4434e-06
g__Mobiluncus	-2.03619	1.96081	1.43394e-06	1.1684e-05
g__Erysipelothrix	-0.825023	0.179437	1.66998e-06	1.31213e-05
g__Gemella	1.38987	1.68284	2.04628e-06	1.54454e-05
g__Fusobacterium	1.90281	2.17881	2.10619e-06	1.54454e-05
g__Anaeroglobus	-1.41982	0.522013	7.0443e-06	4.99918e-05
g__Actinobaculum	-0.92057	0.267841	9.15572e-06	6.29456e-05
f__Phormidiaceae	-0.656967	0.101452	1.16972e-05	7.79814e-05
f__Neisseriaceae	-1.23506	0.534751	2.36004e-05	0.000152708
g__Jonquetella	-1.21959	0.55196	2.6427e-05	0.000166113
g__Peptoniphilus	-1.86026	4.47325	2.92785e-05	0.000178924
g__Aerococcus	1.24788	0.798171	3.04697e-05	0.000181171
g__Clostridium_sensu_stricto_1	1.23927	0.712652	7.22842e-05	0.000418487
g__Finegoldia	-1.65304	4.30275	9.14291e-05	0.000515754
g__Bacteroides	0.838587	2.25582	0.000102653	0.000564592
f__Prevotellaceae	-1.49954	1.41242	0.000121376	0.000635779
g__Alistipes	-1.05518	1.77292	0.000119267	0.000635779
g__Ureaplasma	-1.43321	1.84292	0.000141027	0.000721533
g__Atopobiaceae	-1.00138	0.667488	0.000165612	0.000828059
g__Anaerococcus	-1.6111	4.03046	0.000186717	0.000912837
g__Porphyromonas	-1.67234	3.25647	0.000195503	0.000935015
g__Veillonella	1.25182	1.43094	0.000214145	0.00100238
g__Actinomycetaceae	-1.13495	1.0547	0.000268692	0.00121764
f__Caulobacteraceae	-0.676164	0.243104	0.000271202	0.00121764
f__Pasteurellaceae	1.21494	1.40047	0.000288029	0.00126733
g__Megasphaera	-1.23808	1.43353	0.000430337	0.00185635
g__Atopobium	-1.34948	2.87321	0.000545168	0.00230648
f__Micrococcaceae	0.931042	1.61144	0.00059409	0.00246603
g__Dermabacter	-0.777554	0.285619	0.000981116	0.00392446
g__Lentimicrobium	-0.544544	0.13915	0.000973782	0.00392446
g__Blautia	0.774042	1.63207	0.001177	0.00462393
g__Neisseria	0.841058	1.00889	0.0012501	0.00482495
g__Fenollaria	-1.25045	2.46378	0.00159671	0.0060565
f__Comamonadaceae	0.963917	1.89572	0.00174732	0.00651544
g__Lactobacillus	0.903048	12.385	0.00329753	0.0118927
g__[Ruminococcus]_torques_group	0.643054	1.35808	0.00328961	0.0118927
g__Subdoligranulum	0.712955	1.34658	0.00343678	0.012195
g__Rothia	0.752914	1.07018	0.003614	0.0126203
g__Gallicola	-0.767409	0.457228	0.00402976	0.0138523
g__Pseudomonas	1.08982	2.32423	0.0044068	0.0149153
g__Ruminococcus	0.774994	1.13658	0.00450087	0.0150029
g__Faecalibacterium	0.725798	1.73024	0.00548021	0.0179947
f__Corynebacteriaceae	1.0453	1.43092	0.00598566	0.0188121
g__Chloroplast	0.791507	1.4272	0.00588308	0.0188121
g__Acholeplasma	-0.315331	0.049382	0.00593474	0.0188121
g__Actinomyces	0.830588	1.72777	0.00659385	0.0204317
g__CHKCI002	-0.744909	0.511763	0.00704225	0.021518
f__Ruminococcaceae	0.513677	0.82954	0.0108616	0.0327336
g__Christensenellaceae_R-7_group	0.608264	1.07692	0.0146816	0.043648
g__Parabacteroides	0.506621	1.3458	0.0192507	0.056461
g__Mitochondria	0.58533	0.993452	0.0195047	0.056461
g__Murdochiella	-0.787821	1.48095	0.0213459	0.0609883
g__Micrococcus	0.660437	1.2539	0.0219756	0.0619826
g__[Eubacterium]_coprostanoligenes_group	0.542232	1.08875	0.0238401	0.0656571
g__Acidaminococcus	-0.717503	0.672063	0.0238753	0.0656571
g__Gardnerella	-0.958591	3.76853	0.025109	0.0681972
g__Leptotrichia	0.60836	0.686806	0.0262264	0.0695159
f__Rhodobacteraceae	0.655629	1.38735	0.0261277	0.0695159
f__Microbacteriaceae	0.503616	0.532154	0.0315542	0.0818155
g__Atopostipes	0.660679	1.64531	0.0316105	0.0818155
g__Falsiporphyromonas	-0.338088	0.321563	0.0332305	0.0850082
g__Dorea	0.481986	1.23244	0.0351438	0.0888693
g__Fastidiosipila	0.657524	0.760768	0.0356078	0.0890196
g__Methylobacterium-Methylorubrum	0.479287	0.508512	0.0366993	0.0907173
g__UCG-005	0.521513	0.664227	0.0403597	0.0986571
g__P5D1-392	0.525822	0.65925	0.0451287	0.105797
g__Roseburia	0.540597	1.19103	0.0443794	0.105797
g__Enhydrobacter	0.658901	1.83646	0.0452042	0.105797
g__Pyramidobacter	-0.477992	0.42943	0.045103	0.105797
g__Butyricimonas	0.40168	0.809432	0.0462404	0.107083
g__UCG-002	0.493419	1.37749	0.0484391	0.111006
g__Colidextribacter	0.429368	0.951665	0.0492909	0.111794

## Sheet: 1.VAGINA_vs_2.RECTUM
Taxa	logFC	AveExpr	P.Value	adj.P.Val
g__Bacteroides	-8.46959	2.25582	2.9796e-70	6.55512e-68
g__Faecalibacterium	-6.52286	1.73024	1.11865e-40	1.23052e-38
g__Lachnoclostridium	-5.44971	1.56382	7.28654e-40	5.34346e-38
g__Blautia	-5.75561	1.63207	2.46718e-39	1.35695e-37
g__Parabacteroides	-5.22832	1.3458	1.34648e-38	5.92452e-37
g__Lactobacillus	6.2529	12.385	5.49719e-36	1.72769e-34
g__[Ruminococcus]_torques_group	-4.96646	1.35808	5.40043e-36	1.72769e-34
g__Bilophila	-5.10433	1.21123	7.87993e-35	2.16698e-33
g__UCG-002	-5.39975	1.37749	3.06593e-33	7.49449e-32
g__Oscillibacter	-3.93808	1.0712	6.30404e-32	1.38689e-30
g__Dorea	-4.77454	1.23244	1.16044e-31	2.12748e-30
g__Incertae_Sedis	-3.96951	1.02475	1.1485e-31	2.12748e-30
g__Butyricicoccus	-4.23231	1.20164	4.81418e-31	8.14708e-30
g__Alistipes	-5.41583	1.77292	8.0697e-31	1.2681e-29
g__Coprococcus	-4.82181	1.43785	2.86328e-30	4.19948e-29
g__Subdoligranulum	-4.68818	1.34658	1.30718e-28	1.79737e-27
g__Odoribacter	-3.63122	0.975634	1.95555e-27	2.53071e-26
g__Dialister	-5.7221	2.84386	3.45167e-24	4.2187e-23
g__Campylobacter	-6.07874	3.58221	2.13832e-23	2.47595e-22
g__Ezakiella	-6.41303	1.7098	2.38298e-23	2.62128e-22
g__Flavonifractor	-3.73405	0.869101	5.45743e-23	5.71731e-22
g__Roseburia	-4.45807	1.19103	6.86911e-23	6.86911e-22
g__[Eubacterium]_coprostanoligenes_group	-3.83009	1.08875	1.16573e-21	1.11505e-20
g__S5-A14a	-5.0679	0.971188	1.26146e-21	1.15634e-20
g__Agathobacter	-4.16975	1.10212	1.71722e-21	1.51116e-20
g__Anaerostipes	-3.68926	1.17223	4.76042e-21	4.02805e-20
g__[Eubacterium]_hallii_group	-3.48066	1.09503	1.70178e-20	1.38663e-19
g__Phascolarctobacterium	-4.08863	0.794275	2.18509e-20	1.71685e-19
f__Lachnospiraceae	-4.24671	1.97345	4.93289e-20	3.72172e-19
g__Lachnospiraceae_UCG-010	-3.294	0.9436	5.07507e-20	3.72172e-19
g__Christensenellaceae_R-7_group	-3.68354	1.07692	1.44432e-19	1.025e-18
g__Varibaculum	-4.94334	1.77318	1.54938e-19	1.03292e-18
g__Mogibacterium	-3.82075	0.674505	1.52035e-19	1.03292e-18
g__Colidextribacter	-3.2467	0.951665	1.68571e-19	1.09076e-18
g__Butyricimonas	-2.98819	0.809432	2.26412e-19	1.38363e-18
g__Sutterella	-4.63334	1.68555	2.21039e-19	1.38363e-18
f__Oscillospiraceae	-3.49725	0.798836	3.50463e-18	2.02899e-17
g__Murdochiella	-4.75159	1.48095	3.47224e-18	2.02899e-17
g__Negativicoccus	-4.28266	0.941186	1.33647e-17	7.53907e-17
g__Muribaculaceae	-3.82994	0.945034	1.46859e-17	8.07722e-17
g__Porphyromonas	-5.84233	3.25647	2.27871e-17	1.22272e-16
g__Peptococcus	-3.21387	0.844331	3.99609e-16	2.09319e-15
g__Fusicatenibacter	-3.57648	0.990043	7.1065e-16	3.63589e-15
g__Ruminococcus	-3.50183	1.13658	8.73657e-16	4.36829e-15
g__Erysipelotrichaceae_UCG-003	-3.09574	0.762509	9.25495e-16	4.52464e-15
g__Collinsella	-3.21818	0.758665	1.52669e-15	7.30157e-15
f__Ruminococcaceae	-2.55515	0.82954	2.45113e-15	1.14734e-14
g__NK4A214_group	-3.0293	0.88503	3.03269e-15	1.38998e-14
g__UBA1819	-3.09832	0.684976	3.40236e-15	1.52759e-14
g__Finegoldia	-5.10465	4.30275	5.21397e-15	2.29415e-14
g__Parasutterella	-3.38618	0.850695	2.15986e-14	9.31704e-14
g__Lachnospiraceae_UCG-004	-3.30493	0.883345	3.33776e-14	1.41213e-13
g__Lawsonella	-3.61152	2.96727	5.18034e-14	2.15033e-13
g__Intestinimonas	-2.64867	0.743494	5.92156e-14	2.41249e-13
g__Lachnospira	-3.2786	1.09311	1.04674e-13	4.18695e-13
g__Barnesiella	-2.98066	0.79898	1.42933e-13	5.5167e-13
g__Aerosphaera	-3.20721	0.647227	1.41316e-13	5.5167e-13
g__Lachnospiraceae_NK4A136_group	-3.14448	0.854518	1.50856e-13	5.72212e-13
g__Peptoniphilus	-4.81998	4.47325	4.59199e-13	1.71227e-12
g__Acidaminococcus	-3.60188	0.672063	5.61309e-13	2.05813e-12
g__Fenollaria	-4.31233	2.46378	1.89723e-12	6.84246e-12
g__Monoglobus	-2.35848	0.738565	2.23604e-12	7.93433e-12
g__Akkermansia	-3.12848	0.757014	3.14314e-12	1.09761e-11
g__UCG-003	-2.90759	0.848684	3.52759e-12	1.21261e-11
g__Peptostreptococcus	-3.02813	0.712328	3.68577e-12	1.24749e-11
g__[Eubacterium]_ventriosum_group	-2.40121	0.781366	5.87049e-12	1.95683e-11
c__Clostridia	-2.90626	0.889143	1.24662e-11	4.09339e-11
f__Oscillospiraceae	-2.5293	0.818985	1.41353e-11	4.5732e-11
g__Coprobacter	-2.21721	0.449989	2.56982e-11	8.19362e-11
g__Lachnospiraceae_ND3007_group	-2.41308	0.803181	3.30212e-11	1.03781e-10
g__Anaerococcus	-4.20535	4.03046	5.84012e-11	1.80962e-10
g__Clostridia_UCG-014	-2.75824	0.794699	1.14103e-10	3.48647e-10
g__Brochothrix	-2.38243	0.330275	1.43397e-10	4.32157e-10
g__Prevotella	-4.56375	6.83944	1.66141e-10	4.93934e-10
g__Pyramidobacter	-2.36145	0.42943	1.69655e-10	4.97655e-10
g__Romboutsia	-2.30624	0.692142	2.51161e-10	7.27046e-10
f__Veillonellaceae	2.2749	0.410123	1.02104e-09	2.91727e-09
g__[Ruminococcus]_gnavus_group	-2.25682	0.314523	1.40345e-09	3.95845e-09
f__Micrococcaceae	2.42413	1.61144	3.0155e-09	8.39759e-09
g__[Eubacterium]_eligens_group	-2.51064	0.862273	1.77534e-08	4.88218e-08
g__Prevotella_9	-3.30754	0.694306	2.42471e-08	6.58563e-08
g__CAG-56	-2.2062	0.577806	2.46841e-08	6.62256e-08
g__Lachnospiraceae_FCS020_group	-1.62929	0.501029	5.87358e-08	1.55685e-07
g__Conservatibacter	2.70057	1.89666	6.79631e-08	1.77999e-07
o__Rhodospirillales	-2.71414	0.888848	1.00883e-07	2.61109e-07
g__Fusobacterium	-3.11168	2.17881	1.21364e-07	3.10465e-07
g__Clostridia_vadinBB60_group	-1.94129	0.676905	1.3812e-07	3.4927e-07
g__Family_XIII_AD3011_group	-1.53669	0.515925	1.7299e-07	4.32474e-07
g__Actinomycetaceae	-2.41186	1.0547	2.24662e-07	5.55345e-07
f__Lactobacillaceae	3.75917	3.04431	2.32254e-07	5.67733e-07
g__Oscillospiraceae	-1.84224	0.527317	2.51309e-07	6.04252e-07
g__UCG-005	-2.00429	0.664227	2.52687e-07	6.04252e-07
f__Microbacteriaceae	1.81879	0.532154	2.93132e-07	6.9343e-07
g__Gallicola	-2.05699	0.457228	3.06201e-07	7.16641e-07
g__Negativibacillus	-1.591	0.484578	3.31363e-07	7.67366e-07
g__Sneathia	2.16647	0.521336	3.76214e-07	8.62158e-07
g__Prevotellaceae_UCG-001	-2.57529	0.797959	5.59228e-07	1.26835e-06
f__Ruminococcaceae	-1.88896	0.573685	5.65864e-07	1.27031e-06
g__Mobiluncus	-3.03165	1.96081	8.63209e-07	1.91824e-06
g__Fastidiosipila	-2.26767	0.760768	1.37585e-06	3.02686e-06
g__Mitochondria	1.77551	0.993452	2.21839e-06	4.83214e-06
f__Pseudomonadaceae	2.99282	2.56332	2.32477e-06	5.01421e-06
g__Rikenellaceae_RC9_gut_group	-1.69234	0.383656	2.43788e-06	5.20712e-06
f__Desulfovibrionaceae	-1.4667	0.492385	3.34675e-06	7.07967e-06
g__[Ruminococcus]_gauvreauii_group	-1.78719	0.481234	4.65392e-06	9.75106e-06
g__Corynebacterium	-2.58682	2.92599	5.31022e-06	1.10212e-05
g__W5053	-1.60516	0.434935	5.85399e-06	1.19248e-05
f__Acetobacteraceae	1.69995	0.806175	5.85027e-06	1.19248e-05
g__Rothia	1.73193	1.07018	6.4594e-06	1.30373e-05
g__Sphingobacterium	1.66392	0.602342	7.81043e-06	1.56209e-05
g__Plastorhodobacter	2.13953	1.40767	7.88868e-06	1.56352e-05
g__Paraprevotella	-1.86205	0.528513	8.65973e-06	1.70102e-05
f__Prevotellaceae	2.55285	1.41242	9.04823e-06	1.7616e-05
g__Saccharococcus	1.65552	0.484366	9.50517e-06	1.83433e-05
f__Intrasporangiaceae	1.46554	0.579219	1.71994e-05	3.29032e-05
g__Holdemanella	-1.3811	0.213273	1.80202e-05	3.41762e-05
g__Atopobiaceae	-1.67922	0.667488	1.93972e-05	3.64734e-05
g__Gardnerella	2.67097	3.76853	3.08159e-05	5.74534e-05
g__P5D1-392	1.5939	0.65925	4.73101e-05	8.7464e-05
g__Leptotrichia	1.64736	0.686806	5.05949e-05	9.27573e-05
g__Actinomyces	-1.80145	1.72777	6.35186e-05	0.000115488
g__Escherichia-Shigella	-2.68474	3.03577	9.83896e-05	0.000177424
g__Chryseobacterium	1.27911	0.397713	0.000127473	0.000228001
g__[Eubacterium]_siraeum_group	-1.37268	0.465626	0.000151419	0.000266497
g__Veillonellaceae	-2.41636	2.75288	0.000150682	0.000266497
g__Neisseria	1.4479	1.00889	0.000164065	0.000286463
c__Bacteroidia	-1.40781	0.42479	0.000176135	0.000305116
g__Meiothermus	1.29106	0.517174	0.000178591	0.000306954
g__UCG-010	-1.16228	0.441146	0.000259234	0.000442104
g__Rubrobacter	1.22534	0.495123	0.000549278	0.000929547
f__Bacillaceae	1.00504	0.433412	0.000979844	0.00163753
g__Bacillus	1.26302	0.506481	0.000982517	0.00163753
f__Christensenellaceae	-0.990418	0.420829	0.00106463	0.00176104
f__Neisseriaceae	1.37508	0.534751	0.00118799	0.00195044
g__Prevotellaceae_NK3B31_group	-1.35159	0.353406	0.00123286	0.0020091
g__HT002	1.66508	1.37387	0.00166724	0.00269701
g__Niveispirillum	1.09449	0.40335	0.00187255	0.00300702
g__Moryella	-1.08314	0.440976	0.00190461	0.00303633
g__RF39	-1.14272	0.475704	0.00232055	0.00367282
g__Atopostipes	1.36902	1.64531	0.0023668	0.00371926
f__Barnesiellaceae	-0.990642	0.372376	0.00246376	0.00384416
f__Xanthomonadaceae	1.01315	0.542083	0.00263777	0.00408669
g__Bifidobacterium	-1.90646	2.05121	0.00272354	0.00419006
g__Sphingomonas	0.984713	0.462514	0.00310608	0.0047454
g__Gemella	1.22385	1.68284	0.00364125	0.00552466
g__[Eubacterium]_xylanophilum_group	-1.03651	0.417425	0.0037839	0.00570176
g__Lachnospiraceae_UCG-001	-0.951108	0.30597	0.0041595	0.00622511
g__Falsiporphyromonas	0.667431	0.321563	0.00445006	0.00661495
g__Atopobium	-1.58568	2.87321	0.00563735	0.0083016
g__Deinococcus	0.982151	0.635207	0.00566018	0.0083016
g__Chloroplast	1.15521	1.4272	0.00597261	0.00870181
g__Erysipelothrix	0.68537	0.179437	0.00630494	0.00912556
g__Ureaplasma	1.46935	1.84292	0.00725525	0.0104078
f__Rhodobacteraceae	1.15528	1.38735	0.00728545	0.0104078
g__Massilia	0.909602	0.626849	0.00799054	0.0113414
g__Aerococcus	1.11813	0.798171	0.00949249	0.0133016
g__Mycoplasma	0.774676	0.476944	0.00943473	0.0133016
g__Micrococcus	1.08599	1.2539	0.00999658	0.0139193
g__Bosea	0.831324	0.476543	0.0118573	0.0164063
g__Methylobacterium-Methylorubrum	0.84393	0.508512	0.0122984	0.0169103
g__Howardella	-1.21956	1.15044	0.0134925	0.0184369
g__Mycobacterium	0.782442	0.436909	0.0146943	0.0199552
g__Isobaculum	0.854281	0.352931	0.017932	0.0242028
g__DNF00809	-0.845229	0.656794	0.0190278	0.0255251
g__Stenotrophomonas	0.810962	0.479846	0.0201837	0.0269116
g__Pseudomonas	-1.28392	2.32423	0.0204241	0.0270681
g__[Eubacterium]_ruminantium_group	-0.674978	0.194567	0.0214081	0.0282023
f__Burkholderiaceae	0.576958	0.133354	0.0242098	0.0317033
f__Leptotrichiaceae	0.492476	0.188955	0.0288185	0.0375152
g__Actinobaculum	-0.649008	0.267841	0.0290953	0.0376527
f__Rhizobiaceae	0.814944	0.594855	0.0311447	0.0400692

## Sheet: 1.CERVIX_vs_2.UTERUS
Taxa	logFC	AveExpr	P.Value	adj.P.Val
f__Micrococcaceae	-4.62161	1.61144	1.07762e-34	2.37077e-32
g__Acinetobacter	-4.58599	2.44306	8.59017e-30	9.44919e-28
g__Atopostipes	-4.20732	1.64531	3.60151e-25	2.6411e-23
f__Comamonadaceae	-3.82959	1.89572	2.26376e-22	1.24507e-20
g__Plastorhodobacter	-4.0406	1.40767	3.2114e-22	1.41301e-20
g__Enhydrobacter	-4.07901	1.83646	6.47979e-22	2.37592e-20
g__Lawsonella	-3.74882	2.96727	2.17808e-21	6.8454e-20
g__Conservatibacter	-4.01706	1.89666	2.93629e-21	8.0748e-20
g__Pseudomonas	-4.57621	2.32423	4.92923e-21	1.20492e-19
g__Rothia	-3.12393	1.07018	8.33954e-21	1.8347e-19
f__Acetobacteraceae	-3.05067	0.806175	1.35919e-20	2.71838e-19
g__Thermus	-3.41902	1.02076	4.11012e-20	7.53522e-19
g__Deinococcus	-2.82338	0.635207	2.58039e-19	4.0549e-18
g__Neisseria	-2.98263	1.00889	2.4359e-19	4.0549e-18
o__Enterobacterales	-3.53726	1.11939	1.00216e-18	1.46983e-17
g__Mitochondria	-2.81682	0.993452	1.24191e-18	1.70762e-17
g__Corynebacterium	-4.18826	2.92599	2.42192e-18	3.13425e-17
g__Micrococcus	-3.17682	1.2539	3.58179e-18	4.37774e-17
f__Rhodobacteraceae	-3.21177	1.38735	7.65362e-18	8.86209e-17
g__Gemella	-3.06688	1.68284	1.39654e-17	1.5362e-16
g__Chloroplast	-3.06315	1.4272	1.73056e-17	1.81297e-16
g__Massilia	-2.40095	0.626849	6.02721e-16	6.02721e-15
g__Actinomyces	-2.88144	1.72777	2.11749e-14	2.02542e-13
f__Intrasporangiaceae	-2.18869	0.579219	2.60588e-14	2.38872e-13
g__Meiothermus	-2.19867	0.517174	4.82794e-14	4.24859e-13
g__Brevibacterium	-2.45929	0.703107	1.64172e-13	1.38915e-12
g__Sphingobacterium	-2.28019	0.602342	2.28596e-13	1.86263e-12
g__Corynebacteriaceae	-3.51052	3.06536	3.07905e-13	2.41925e-12
g__Sneathia	2.57507	0.521336	3.23117e-13	2.45123e-12
g__Brevundimonas	-2.16434	0.587137	1.14886e-12	8.42497e-12
g__Niveispirillum	-2.11498	0.40335	1.30219e-12	9.24136e-12
f__Bacillaceae	-1.80236	0.433412	1.49388e-12	1.02704e-11
g__P5D1-392	-2.27543	0.65925	2.93824e-12	1.95883e-11
g__Sphingomonas	-1.92666	0.462514	6.06596e-12	3.92504e-11
g__Cloacibacterium	-2.36248	1.07537	8.17969e-12	5.14152e-11
f__Xanthomonadaceae	-1.89329	0.542083	1.45551e-11	8.89477e-11
o__Lactobacillales	-2.4141	0.856464	1.95741e-11	1.16387e-10
g__Bacteroides	1.73332	2.25582	3.17745e-11	1.83957e-10
g__Bosea	-1.83955	0.476543	3.33067e-11	1.87884e-10
f__Microbacteriaceae	-1.91742	0.532154	3.46235e-11	1.90429e-10
f__Rhizobiaceae	-2.09585	0.594855	4.08948e-11	2.19436e-10
g__Moheibacter	-2.71189	1.46291	5.94226e-11	3.11261e-10
f__Veillonellaceae	1.91345	0.410123	1.26211e-10	6.4573e-10
f__Corynebacteriaceae	-2.9608	1.43092	1.31327e-10	6.56634e-10
g__Blastomonas	-1.87531	0.314061	1.49553e-10	7.31146e-10
g__Megasphaera	2.72702	1.43353	1.62332e-10	7.76369e-10
g__Bacillus	-1.9923	0.506481	3.68791e-10	1.72626e-09
g__Photobacterium	-2.18247	0.603061	4.42347e-10	2.02742e-09
g__Saccharococcus	-1.87934	0.484366	7.60736e-10	3.41555e-09
g__Chryseobacterium	-1.66184	0.397713	1.33628e-09	5.85374e-09
f__Xanthobacteraceae	-2.03792	0.702593	1.357e-09	5.85374e-09
g__Lysobacter	-1.69097	0.705108	1.44905e-08	6.1306e-08
g__Streptococcus	-3.16621	4.72182	1.59307e-08	6.61275e-08
g__Methylobacterium-Methylorubrum	-1.56136	0.508512	1.85274e-08	7.5482e-08
g__Blautia	1.60787	1.63207	1.92408e-08	7.69631e-08
f__Lachnospiraceae	1.90757	1.97345	3.23247e-08	1.2699e-07
g__Escherichia-Shigella	-3.02966	3.03577	4.6722e-08	1.80331e-07
g__HT002	2.33556	1.37387	6.09935e-08	2.31355e-07
g__Tepidimonas	-2.3179	0.881774	7.36804e-08	2.74741e-07
g__Mobiluncus	2.64291	1.96081	9.25423e-08	3.39322e-07
g__Ruminococcus	1.74356	1.13658	1.02037e-07	3.68003e-07
g__Mycobacterium	-1.39682	0.436909	1.07455e-07	3.8129e-07
f__Ruminococcaceae	1.2882	0.82954	1.12345e-07	3.92314e-07
g__Isobaculum	-1.56613	0.352931	1.29339e-07	4.44604e-07
g__Ezakiella	2.47752	1.7098	1.3944e-07	4.71952e-07
f__Sphingomonadaceae	-2.03978	1.56536	1.63557e-07	5.4519e-07
g__Alloprevotella	-1.65943	0.749889	1.78935e-07	5.78908e-07
g__Stenotrophomonas	-1.49495	0.479846	1.78509e-07	5.78908e-07
g__Faecalibacterium	1.60659	1.73024	2.75555e-07	8.78582e-07
g__[Eubacterium]_hallii_group	1.3696	1.09503	4.13497e-07	1.29956e-06
g__Coprococcus	1.43696	1.43785	6.49992e-07	2.01406e-06
g__Subdoligranulum	1.44381	1.34658	6.88265e-07	2.10303e-06
g__Veillonella	-1.96235	1.43094	7.09204e-07	2.13733e-06
g__[Eubacterium]_coprostanoligenes_group	1.41646	1.08875	8.52531e-07	2.53455e-06
g__Lachnoclostridium	1.3002	1.56382	9.30827e-07	2.73043e-06
g__Leptotrichia	-1.60186	0.686806	9.75724e-07	2.82446e-06
g__Fenollaria	2.28385	2.46378	1.38912e-06	3.96893e-06
g__[Ruminococcus]_torques_group	1.24521	1.35808	1.7117e-06	4.82787e-06
g__Staphylococcus	-2.26043	3.18996	1.85704e-06	5.1715e-06
g__Anaerostipes	1.32689	1.17223	2.21819e-06	6.10002e-06
g__Rubrobacter	-1.34452	0.495123	2.50025e-06	6.7908e-06
g__Butyricicoccus	1.14857	1.20164	2.89116e-06	7.75678e-06
g__Lachnospiraceae_ND3007_group	1.2984	0.803181	3.15863e-06	8.37226e-06
g__Christensenellaceae_R-7_group	1.37198	1.07692	3.86058e-06	1.0111e-05
g__Alistipes	1.47849	1.77292	4.68078e-06	1.2115e-05
g__Fusobacterium	-2.1253	2.17881	4.94008e-06	1.26374e-05
g__Lachnospiraceae_UCG-010	1.17301	0.9436	6.36241e-06	1.60888e-05
g__Parabacteroides	1.15932	1.3458	6.83583e-06	1.70896e-05
g__UCG-002	1.34021	1.37749	7.04555e-06	1.7416e-05
g__Oscillibacter	0.998781	1.0712	7.32994e-06	1.79176e-05
g__Parvimonas	1.56792	0.815234	8.45489e-06	2.04404e-05
g__Clostridium_sensu_stricto_1	1.61178	0.712652	1.04015e-05	2.48731e-05
g__[Eubacterium]_ventriosum_group	1.1652	0.781366	1.10713e-05	2.61902e-05
g__Colidextribacter	1.14317	0.951665	1.13549e-05	2.65752e-05
g__Lachnospira	1.44416	1.09311	1.22111e-05	2.82784e-05
g__Dorea	1.17786	1.23244	1.52368e-05	3.49178e-05
g__Delftia	-0.838443	0.125839	1.58376e-05	3.59204e-05
g__Roseburia	1.37735	1.19103	1.6956e-05	3.80646e-05
g__Family_XIII_AD3011_group	0.969137	0.515925	2.34333e-05	5.20741e-05
g__Odoribacter	0.972819	0.975634	2.3784e-05	5.23249e-05
g__UCG-005	1.27446	0.664227	2.62403e-05	5.7157e-05
f__Oscillospiraceae	1.19563	0.818985	2.65646e-05	5.72962e-05
g__Monoglobus	1.05437	0.738565	3.44594e-05	7.36026e-05
g__Butyricimonas	0.981612	0.809432	4.17604e-05	8.83393e-05
g__Dialister	1.64392	2.84386	5.42252e-05	0.000113615
g__UCG-010	1.00957	0.441146	6.35639e-05	0.000131925
g__Aerococcus	-1.3806	0.798171	6.82754e-05	0.000140379
g__[Eubacterium]_eligens_group	1.3612	0.862273	8.18266e-05	0.000165586
g__NK4A214_group	1.12071	0.88503	8.20402e-05	0.000165586
f__Christensenellaceae	0.948005	0.420829	8.38567e-05	0.000167713
g__Anaerococcus	-1.96655	4.03046	8.72325e-05	0.000172893
g__Clostridia_UCG-014	1.25881	0.794699	0.000117878	0.000231547
g__Clostridia_vadinBB60_group	1.09931	0.676905	0.000120906	0.000235391
g__Lachnospiraceae_FCS020_group	0.891576	0.501029	0.000124327	0.000239929
g__Incertae_Sedis	0.853796	1.02475	0.000144941	0.000277279
f__Desulfovibrionaceae	0.929571	0.492385	0.000169766	0.000321969
f__Caulobacteraceae	-0.805254	0.243104	0.000185326	0.000348476
g__UCG-003	1.17342	0.848684	0.000201651	0.000375959
g__Varibaculum	1.4868	1.77318	0.00022181	0.000410069
g__Agathobacter	1.13203	1.10212	0.000241667	0.000443056
g__Negativibacillus	0.87435	0.484578	0.000293409	0.000533471
f__Pasteurellaceae	-1.37158	1.40047	0.000392004	0.000706893
g__[Eubacterium]_xylanophilum_group	1.00807	0.417425	0.000412826	0.000738388
g__Sutterella	1.31816	1.68555	0.000438762	0.000778449
g__Intestinimonas	0.917038	0.743494	0.000459489	0.0008087
g__Tibeticola	0.778271	0.21492	0.00047057	0.000821631
c__Clostridia	1.12711	0.889143	0.000515611	0.000893185
g__Muribaculaceae	1.12997	0.945034	0.000547225	0.000940544
g__Romboutsia	0.957981	0.692142	0.000557218	0.000950294
g__Lachnospiraceae_UCG-004	1.11378	0.883345	0.00057462	0.000972433
g__Oscillospiraceae	0.946679	0.527317	0.000598148	0.00100452
f__Burkholderiaceae	-0.696187	0.133354	0.000691397	0.00115233
g__Howardella	1.33113	1.15044	0.000793076	0.00131186
g__Lachnospiraceae_NK4A136_group	1.04721	0.854518	0.000954824	0.00156762
g__Fusicatenibacter	1.03468	0.990043	0.00143095	0.00233192
g__CHKCI002	0.989046	0.511763	0.00220495	0.00356682
g__Daeguia	-0.651	0.205312	0.00226155	0.00360738
g__Akkermansia	1.01679	0.757014	0.00226281	0.00360738
f__Neisseriaceae	-1.02133	0.534751	0.00236437	0.00374216
g__Erysipelotrichaceae_UCG-003	0.85431	0.762509	0.00246166	0.00386832
g__Barnesiella	0.897542	0.79898	0.00268273	0.00418582
g__Atopobium	-1.35524	2.87321	0.00291957	0.00449164
g__Lentimicrobium	-0.570915	0.13915	0.00291468	0.00449164
g__Murdochiella	1.18666	1.48095	0.00301318	0.00460347
f__Barnesiellaceae	0.735515	0.372376	0.00448919	0.00681118
g__CAG-56	0.848822	0.577806	0.00507539	0.00764785
g__Prevotella_7	-1.46837	4.10349	0.00511585	0.00765637
g__Anaeroglobus	1.00327	0.522013	0.00549555	0.00816907
g__Porphyromonas	-1.43209	3.25647	0.00562773	0.0083094
g__Finegoldia	-1.36455	4.30275	0.00571013	0.00831939
g__Parasutterella	0.900759	0.850695	0.00569971	0.00831939
g__Flavonifractor	0.722519	0.869101	0.0059811	0.00865685
g__Paraprevotella	0.887496	0.528513	0.00642724	0.00918177
g__Gastranaerophilales	0.7069	0.257996	0.00641437	0.00918177
g__Actinomycetaceae	0.975918	1.0547	0.0069082	0.00980518
g__Collinsella	0.7956	0.758665	0.00695753	0.00981191
g__Lachnospiraceae_UCG-001	0.693092	0.30597	0.00823617	0.0115411
g__RF39	0.776619	0.475704	0.00864001	0.0120304
g__Peptococcus	0.745586	0.844331	0.00969934	0.0134205
g__Peptostreptococcus	0.81705	0.712328	0.012051	0.0165701
g__[Ruminococcus]_gauvreauii_group	0.752333	0.481234	0.0128763	0.017595
g__Treponema	0.716505	0.404376	0.0130354	0.0177025
g__UBA1819	0.704582	0.684976	0.0140469	0.018959
f__Ruminococcaceae	0.715115	0.573685	0.0141392	0.0189672
f__Oscillospiraceae	0.676337	0.798836	0.0190199	0.0253599
g__Lactobacillus	0.829397	12.385	0.0203272	0.0269397
g__[Eubacterium]_siraeum_group	0.639491	0.465626	0.0234658	0.030913
g__Bilophila	0.603223	1.21123	0.0238591	0.0310592
g__Nitrobacter	-0.783038	0.546916	0.0238503	0.0310592
g__Aeribacillus	-0.357132	0.0934882	0.029211	0.0378025
g__Peptoniphilus	-1.09157	4.47325	0.0326413	0.0419946
g__Jonquetella	0.688025	0.55196	0.0379185	0.0485004
g__Rikenellaceae_RC9_gut_group	0.571228	0.383656	0.0395734	0.0503245

## Sheet: 1.CERVIX_vs_2.URINE
Taxa	logFC	AveExpr	P.Value	adj.P.Val
g__Dialister	-4.57602	2.84386	9.75572e-31	2.14626e-28
f__Pseudomonadaceae	5.47589	2.56332	1.06963e-29	1.1766e-27
g__Campylobacter	-3.82741	3.58221	2.6683e-20	1.95675e-18
g__Staphylococcus	4.02696	3.18996	4.55423e-20	2.50483e-18
f__Sphingomonadaceae	2.98055	1.56536	5.59637e-17	2.4624e-15
g__Acinetobacter	2.69393	2.44306	2.65295e-16	9.72747e-15
g__Nitrobacter	-2.47721	0.546916	2.30682e-14	7.25e-13
g__Lawsonella	2.33848	2.96727	1.47402e-12	4.05356e-11
g__Sneathia	2.0908	0.521336	4.99355e-12	1.09858e-10
f__Comamonadaceae	2.23918	1.89572	4.54259e-12	1.09858e-10
g__Gemella	2.07779	1.68284	7.10934e-12	1.42187e-10
g__Enhydrobacter	2.29483	1.83646	3.62323e-11	6.64258e-10
g__Escherichia-Shigella	-3.12232	3.03577	9.58774e-11	1.62254e-09
g__Conservatibacter	-2.23255	1.89666	1.37929e-10	2.16746e-09
g__Veillonellaceae	-2.8847	2.75288	1.77886e-10	2.609e-09
g__Prevotella	-3.10241	6.83944	3.12719e-10	4.29988e-09
f__Micrococcaceae	1.76343	1.61144	4.13009e-10	5.14117e-09
g__Ezakiella	2.5783	1.7098	4.20641e-10	5.14117e-09
f__Veillonellaceae	1.56153	0.410123	9.58089e-10	1.10937e-08
g__Chloroplast	1.82282	1.4272	1.18395e-09	1.30234e-08
g__Atopostipes	1.94562	1.64531	1.43994e-09	1.50851e-08
g__Sutterella	-1.95608	1.68555	2.8937e-09	2.8937e-08
g__Plastorhodobacter	-1.93119	1.40767	7.39082e-09	7.06948e-08
f__Rhodobacteraceae	1.75649	1.38735	1.03881e-08	9.52243e-08
g__Nissabacter	-0.915368	0.110255	1.38694e-08	1.2205e-07
g__Corynebacterium	2.17893	2.92599	4.57219e-08	3.86878e-07
g__Treponema	-1.38357	0.404376	8.15526e-08	6.64503e-07
g__Veillonella	1.79987	1.43094	1.92705e-07	1.51411e-06
g__Howardella	-1.80177	1.15044	2.53282e-07	1.92145e-06
g__Micrococcus	1.52957	1.2539	2.84154e-07	2.08379e-06
g__Cloacibacterium	1.49214	1.07537	3.50111e-07	2.40702e-06
g__Finegoldia	-2.1965	4.30275	3.41175e-07	2.40702e-06
g__Pseudomonas	1.97722	2.32423	4.72307e-07	3.14872e-06
g__Bacteroides	1.09593	2.25582	6.18616e-07	4.00281e-06
g__Jonquetella	-1.46894	0.55196	6.52381e-07	4.10068e-06
g__Ureaplasma	-1.8206	1.84292	1.95378e-06	1.19397e-05
g__Moheibacter	-1.62595	1.46291	3.20914e-06	1.90814e-05
f__Pasteurellaceae	1.57164	1.40047	3.91685e-06	2.26765e-05
g__Anaeroglobus	-1.4612	0.522013	4.45999e-06	2.51589e-05
g__Actinobaculum	-0.943998	0.267841	6.30404e-06	3.46722e-05
g__Mitochondria	1.13574	0.993452	9.76214e-06	5.23822e-05
g__Fenollaria	-1.77592	2.46378	1.11107e-05	5.8199e-05
g__Bifidobacterium	1.92698	2.05121	1.2972e-05	6.63683e-05
f__Phormidiaceae	-0.65641	0.101452	1.3305e-05	6.6525e-05
g__JI49D030	-0.841423	0.203832	1.37807e-05	6.73724e-05
g__Erysipelothrix	-0.736164	0.179437	1.85784e-05	8.88533e-05
g__Clostridium_sensu_stricto_1	1.32145	0.712652	2.73146e-05	0.000127855
g__Corynebacteriaceae	-1.68148	3.06536	2.982e-05	0.000136675
g__Atopobium	-1.64448	2.87321	3.12672e-05	0.000140383
g__Actinomyces	1.27659	1.72777	4.02046e-05	0.0001769
g__Tepidimonas	1.45964	0.881774	6.67505e-05	0.000287944
g__Actinomycetaceae	-1.24684	1.0547	7.31014e-05	0.00030644
f__Lachnospiraceae	1.15845	1.97345	7.38241e-05	0.00030644
g__Rothia	1.03233	1.07018	8.48687e-05	0.000345761
g__Neisseria	1.03117	1.00889	9.33633e-05	0.000373453
g__Varibaculum	-1.34491	1.77318	0.000106338	0.000417755
g__Peptoniphilus	-1.72948	4.47325	0.000108686	0.000419491
g__Leptotrichia	1.07534	0.686806	0.000117667	0.000446322
g__Mobiluncus	-1.61577	1.96081	0.00012293	0.000458383
g__Rubrobacter	0.936131	0.495123	0.000126855	0.000465135
g__Anaerococcus	-1.61501	4.03046	0.000196934	0.000710253
g__Lysobacter	0.931058	0.705108	0.000231024	0.000819763
g__Thermus	1.07334	1.02076	0.000246654	0.000861333
g__Alistipes	-0.999545	1.77292	0.000283507	0.000974556
g__Fusobacterium	1.44869	2.17881	0.000288419	0.000976187
o__Enterobacterales	1.12878	1.11939	0.00037335	0.0012445
f__Neisseriaceae	-1.02463	0.534751	0.000438655	0.00144036
g__Aerococcus	1.04887	0.798171	0.000450618	0.00145788
g__Dermabacter	-0.815614	0.285619	0.000601341	0.00188993
f__Prevotellaceae	-1.3424	1.41242	0.000598144	0.00188993
f__Corynebacteriaceae	1.31541	1.43092	0.000625155	0.0019371
g__Blautia	0.818406	1.63207	0.000661917	0.00202252
f__Caulobacteraceae	-0.626561	0.243104	0.000767288	0.00231238
g__Faecalibacterium	0.868354	1.73024	0.00100455	0.00298649
g__Lentimicrobium	-0.544387	0.13915	0.0010464	0.00306944
g__P5D1-392	0.869475	0.65925	0.00110771	0.00320653
g__Ruminococcus	0.895514	1.13658	0.00114693	0.00327695
g__Alloprevotella	0.871311	0.749889	0.00125671	0.00345597
o__Lactobacillales	0.954571	0.856464	0.00125235	0.00345597
g__Stenotrophomonas	0.781319	0.479846	0.00122824	0.00345597
f__Xanthomonadaceae	0.734605	0.542083	0.00147821	0.0040149
f__Acetobacteraceae	0.793623	0.806175	0.00177359	0.00475842
g__Porphyromonas	-1.40107	3.25647	0.00184195	0.00488227
g__Atopobiaceae	-0.825726	0.667488	0.00188625	0.00494017
g__Lactobacillus	0.926091	12.385	0.00274904	0.00711516
g__Christensenellaceae_R-7_group	0.733391	1.07692	0.00356545	0.00912093
f__Microbacteriaceae	0.684992	0.532154	0.00384442	0.00961106
f__Ruminococcaceae	0.588592	0.82954	0.00381079	0.00961106
g__Mycobacterium	0.634506	0.436909	0.00402909	0.00995955
g__Muribaculaceae	0.804892	0.945034	0.00407768	0.00996766
g__[Ruminococcus]_torques_group	0.624806	1.35808	0.0045043	0.0108895
f__Intrasporangiaceae	0.650861	0.579219	0.00475567	0.0113723
g__[Eubacterium]_coprostanoligenes_group	0.677961	1.08875	0.00514639	0.0120447
g__Gallicola	-0.751361	0.457228	0.00510614	0.0120447
g__Massilia	0.62973	0.626849	0.00762686	0.0176622
g__Gardnerella	-1.14564	3.76853	0.00792855	0.0180666
g__Sphingobacterium	0.665862	0.602342	0.00796572	0.0180666
g__UCG-002	0.668196	1.37749	0.00815642	0.0183103
g__Subdoligranulum	0.639148	1.34658	0.00898112	0.019958
g__Saccharococcus	0.634122	0.484366	0.0116443	0.0256175
g__Megasphaera	-0.861477	1.43353	0.0140988	0.0307103
g__Methylobacterium-Methylorubrum	0.566204	0.508512	0.0143953	0.0310487
f__Xanthobacteraceae	0.667674	0.702593	0.016584	0.0354222
g__Parabacteroides	0.519343	1.3458	0.0171159	0.0361927
f__Rhizobiaceae	0.619074	0.594855	0.0172738	0.0361927
g__Roseburia	0.641079	1.19103	0.018041	0.0374437
g__Brevibacterium	0.629182	0.703107	0.0194193	0.0399276
g__Colidextribacter	0.508651	0.951665	0.0208659	0.0425047
g__Acidaminococcus	-0.732512	0.672063	0.0219143	0.0442307
g__Dorea	0.521417	1.23244	0.0236269	0.0472538
f__Leptotrichiaceae	-0.345066	0.188955	0.0251714	0.0498892
g__Falsiporphyromonas	-0.354045	0.321563	0.0267582	0.0525608
g__UCG-005	0.564178	0.664227	0.0276507	0.0538331
g__Clostridia_UCG-014	0.612513	0.794699	0.0279026	0.0538472
g__Peptostreptococcus	0.612389	0.712328	0.0286457	0.0548004
g__CHKCI002	-0.600184	0.511763	0.0302621	0.0570113
g__Brevundimonas	0.533318	0.587137	0.0303196	0.0570113
g__Fastidiosipila	0.680055	0.760768	0.0308265	0.0574732
g__Butyricimonas	0.434542	0.809432	0.0322449	0.0596124
g__Tibeticola	-0.401388	0.21492	0.0327786	0.0600941
g__Meiothermus	0.494611	0.517174	0.0338284	0.0612257
g__Murdochiella	-0.729541	1.48095	0.0339524	0.0612257
g__Bosea	0.476395	0.476543	0.0350684	0.062724
g__Bacillus	0.544571	0.506481	0.0365362	0.0637934
g__UCG-010	0.446916	0.441146	0.0364001	0.0637934
g__Sphingomonas	0.475741	0.462514	0.0359861	0.0637934
g__Lachnospiraceae_UCG-010	0.444557	0.9436	0.0422932	0.0732638
g__Rikenellaceae_RC9_gut_group	0.483331	0.383656	0.0438055	0.0752907
g__Family_XIII_AD3011_group	0.387636	0.515925	0.0449554	0.0766681
g__Pyramidobacter	-0.477618	0.42943	0.0465779	0.0788241

## Sheet: 1.CERVIX_vs_2.RECTUM
Taxa	logFC	AveExpr	P.Value	adj.P.Val
g__Bacteroides	-8.21224	2.25582	2.39015e-67	5.25834e-65
g__Faecalibacterium	-6.3803	1.73024	5.1691e-39	5.68601e-37
g__Blautia	-5.71124	1.63207	2.1348e-38	1.17414e-36
g__Lachnoclostridium	-5.35571	1.56382	1.93187e-38	1.17414e-36
g__Parabacteroides	-5.2156	1.3458	6.17534e-38	2.71715e-36
g__[Ruminococcus]_torques_group	-4.9847	1.35808	1.22136e-35	4.4783e-34
g__Lactobacillus	6.27595	12.385	1.46767e-35	4.61269e-34
g__Bilophila	-4.99967	1.21123	2.11611e-33	5.81931e-32
g__UCG-002	-5.22498	1.37749	2.40826e-31	5.88686e-30
g__Oscillibacter	-3.90464	1.0712	4.28189e-31	9.42016e-30
g__Dorea	-4.7351	1.23244	7.62751e-31	1.5255e-29
g__Incertae_Sedis	-3.88707	1.02475	2.53925e-30	4.65529e-29
g__Butyricicoccus	-4.19386	1.20164	3.34961e-30	5.66857e-29
g__Alistipes	-5.36019	1.77292	6.63609e-30	9.73293e-29
f__Lachnospiraceae	-5.64831	1.97345	6.50065e-30	9.73293e-29
g__Coprococcus	-4.76294	1.43785	2.6349e-29	3.62299e-28
g__Subdoligranulum	-4.76199	1.34658	8.82763e-29	1.1424e-27
g__Dialister	-6.24986	2.84386	3.96257e-27	4.84314e-26
g__Odoribacter	-3.59865	0.975634	1.13625e-26	1.31566e-25
g__Campylobacter	-6.0032	3.58221	1.53557e-22	1.68912e-21
g__Flavonifractor	-3.70986	0.869101	2.06864e-22	2.16714e-21
g__Roseburia	-4.35759	1.19103	8.61171e-22	8.61171e-21
g__Agathobacter	-4.09509	1.10212	1.35279e-20	1.29397e-19
g__Anaerostipes	-3.64483	1.17223	2.43236e-20	2.22966e-19
g__[Eubacterium]_coprostanoligenes_group	-3.69436	1.08875	3.26571e-20	2.87382e-19
g__Phascolarctobacterium	-4.07818	0.794275	5.57023e-20	4.71327e-19
g__S5-A14a	-4.79377	0.971188	1.29156e-19	1.05238e-18
g__[Eubacterium]_hallii_group	-3.39273	1.09503	2.06296e-19	1.6209e-18
g__Lachnospiraceae_UCG-010	-3.25474	0.9436	2.40158e-19	1.82189e-18
g__Butyricimonas	-2.95533	0.809432	9.63229e-19	7.06368e-18
g__Colidextribacter	-3.16742	0.951665	1.74352e-18	1.23734e-17
g__Mogibacterium	-3.70568	0.674505	2.23087e-18	1.53373e-17
g__Christensenellaceae_R-7_group	-3.55841	1.07692	2.82685e-18	1.88456e-17
g__Sutterella	-4.50039	1.68555	3.16915e-18	2.05063e-17
f__Oscillospiraceae	-3.4746	0.798836	1.04798e-17	6.58728e-17
g__Murdochiella	-4.69331	1.48095	1.53239e-17	9.36461e-17
g__Finegoldia	-5.64812	4.30275	2.50592e-17	1.49e-16
g__Negativicoccus	-4.23201	0.941186	5.35578e-17	3.10072e-16
g__Varibaculum	-4.48242	1.77318	1.65765e-16	9.35084e-16
g__Porphyromonas	-5.57106	3.25647	8.17916e-16	4.49854e-15
g__Fusicatenibacter	-3.54184	0.990043	2.23208e-15	1.1977e-14
g__Erysipelotrichaceae_UCG-003	-3.06714	0.762509	2.81527e-15	1.47466e-14
g__Collinsella	-3.19154	0.758665	4.34509e-15	2.17255e-14
g__Muribaculaceae	-3.50355	0.945034	4.30143e-15	2.17255e-14
f__Pseudomonadaceae	5.24049	2.56332	4.66602e-15	2.28117e-14
g__Peptococcus	-3.10513	0.844331	4.80864e-15	2.29978e-14
g__NK4A214_group	-2.99178	0.88503	1.05218e-14	4.82247e-14
g__Ruminococcus	-3.38132	1.13658	1.03503e-14	4.82247e-14
g__Fenollaria	-4.83781	2.46378	1.21171e-14	5.44031e-14
f__Micrococcaceae	3.25652	1.61144	2.06182e-14	8.96195e-14
f__Ruminococcaceae	-2.48024	0.82954	2.07754e-14	8.96195e-14
g__Parasutterella	-3.35469	0.850695	6.00192e-14	2.53927e-13
g__UBA1819	-2.93987	0.684976	8.54613e-14	3.54745e-13
g__Lachnospiraceae_UCG-004	-3.26764	0.883345	1.0133e-13	4.12825e-13
g__Ezakiella	-4.54364	1.7098	1.47048e-13	5.88193e-13
g__Aerosphaera	-3.23259	0.647227	1.66562e-13	6.54349e-13
g__Intestinimonas	-2.61797	0.743494	1.78716e-13	6.89783e-13
g__Lachnospira	-3.23026	1.09311	3.61208e-13	1.3701e-12
g__Lachnospiraceae_NK4A136_group	-3.12	0.854518	3.71098e-13	1.38376e-12
g__Barnesiella	-2.95061	0.79898	3.90821e-13	1.43301e-12
g__Acidaminococcus	-3.61689	0.672063	7.75967e-13	2.79857e-12
g__Peptoniphilus	-4.68921	4.47325	2.87877e-12	1.0215e-11
g__Monoglobus	-2.32319	0.738565	6.95277e-12	2.42795e-11
c__Clostridia	-2.91773	0.889143	1.68565e-11	5.79443e-11
g__UCG-003	-2.82991	0.848684	1.76151e-11	5.96202e-11
g__[Eubacterium]_ventriosum_group	-2.3622	0.781366	1.84653e-11	6.1551e-11
g__Akkermansia	-2.99603	0.757014	2.87669e-11	9.44586e-11
g__Coprobacter	-2.20329	0.449989	5.1336e-11	1.66087e-10
g__Peptostreptococcus	-2.84988	0.712328	6.86548e-11	2.18899e-10
f__Oscillospiraceae	-2.45623	0.818985	7.10517e-11	2.23305e-10
g__Anaerococcus	-4.20926	4.03046	8.9009e-11	2.75803e-10
f__Sphingomonadaceae	3.26784	1.56536	9.05389e-11	2.76647e-10
g__Lachnospiraceae_ND3007_group	-2.36962	0.803181	1.03486e-10	3.11874e-10
g__Prevotella	-4.66745	6.83944	1.12933e-10	3.35747e-10
g__Brochothrix	-2.38263	0.330275	2.16374e-10	6.34698e-10
g__Pyramidobacter	-2.36108	0.42943	2.58089e-10	7.47099e-10
g__Romboutsia	-2.27417	0.692142	6.22877e-10	1.77965e-09
g__Lawsonella	-2.91692	2.96727	8.85892e-10	2.49867e-09
g__Sneathia	2.68484	0.521336	9.78051e-10	2.72369e-09
g__Clostridia_UCG-014	-2.62026	0.794699	1.08857e-09	2.99358e-09
g__Mitochondria	2.32593	0.993452	1.77527e-09	4.82171e-09
g__[Ruminococcus]_gnavus_group	-2.25627	0.314523	2.05869e-09	5.52332e-09
g__Fusobacterium	-3.56581	2.17881	2.77562e-09	7.35706e-09
f__Veillonellaceae	2.2156	0.410123	3.56101e-09	9.32644e-09
g__Conservatibacter	2.9577	1.89666	6.1671e-09	1.59619e-08
g__Atopostipes	2.65396	1.64531	1.46074e-08	3.73677e-08
f__Microbacteriaceae	2.00017	0.532154	3.0456e-08	7.70152e-08
g__[Eubacterium]_eligens_group	-2.46507	0.862273	4.21064e-08	1.05266e-07
g__CAG-56	-2.17778	0.577806	4.94457e-08	1.22225e-07
g__Actinomycetaceae	-2.52374	1.0547	9.05857e-08	2.21432e-07
g__Prevotella_9	-3.15868	0.694306	1.20285e-07	2.90799e-07
g__Lachnospiraceae_FCS020_group	-1.59944	0.501029	1.31631e-07	3.14769e-07
o__Rhodospirillales	-2.71523	0.888848	1.35223e-07	3.19882e-07
f__Lactobacillaceae	3.87305	3.04431	1.41992e-07	3.32321e-07
f__Acetobacteraceae	2.00354	0.806175	1.69104e-07	3.9161e-07
g__Rothia	2.01134	1.07018	2.76747e-07	6.34212e-07
g__Clostridia_vadinBB60_group	-1.90449	0.676905	3.02649e-07	6.86421e-07
g__Leptotrichia	2.11434	0.686806	3.88718e-07	8.72633e-07
g__Family_XIII_AD3011_group	-1.50424	0.515925	3.9536e-07	8.78579e-07
g__Rubrobacter	1.85485	0.495123	4.05788e-07	8.88276e-07
f__Rhodobacteraceae	2.25614	1.38735	4.07799e-07	8.88276e-07
g__Plastorhodobacter	2.45877	1.40767	4.60557e-07	9.93359e-07
g__Chloroplast	2.18653	1.4272	4.7838e-07	1.02178e-06
g__Gallicola	-2.04094	0.457228	4.91356e-07	1.03941e-06
g__Oscillospiraceae	-1.81054	0.527317	5.10547e-07	1.06972e-06
f__Intrasporangiaceae	1.74037	0.579219	5.76847e-07	1.17956e-06
g__Sphingobacterium	1.89556	0.602342	5.79058e-07	1.17956e-06
g__UCG-005	-1.96163	0.664227	5.68405e-07	1.17956e-06
g__Negativibacillus	-1.56173	0.484578	6.8461e-07	1.38178e-06
g__Saccharococcus	1.89029	0.484366	7.0313e-07	1.40626e-06
g__Prevotellaceae_UCG-001	-2.55248	0.797959	9.04443e-07	1.79259e-06
g__Enhydrobacter	2.42286	1.83646	9.97051e-07	1.95849e-06
f__Ruminococcaceae	-1.86137	0.573685	1.04609e-06	2.03663e-06
g__P5D1-392	1.93756	0.65925	1.29011e-06	2.48968e-06
g__Fastidiosipila	-2.24514	0.760768	2.2134e-06	4.23434e-06
f__Prevotellaceae	2.70999	1.41242	3.35877e-06	6.37009e-06
g__Micrococcus	1.95512	1.2539	6.60491e-06	1.24195e-05
g__[Ruminococcus]_gauvreauii_group	-1.76201	0.481234	7.76869e-06	1.4484e-05
g__Gemella	1.91176	1.68284	9.29056e-06	1.71758e-05
g__Corynebacterium	-2.4927	2.92599	1.39355e-05	2.54735e-05
f__Desulfovibrionaceae	-1.38037	0.492385	1.40104e-05	2.54735e-05
g__Paraprevotella	-1.83233	0.528513	1.45864e-05	2.63034e-05
f__Xanthomonadaceae	1.46137	0.542083	2.30979e-05	4.13133e-05
g__Holdemanella	-1.37639	0.213273	2.34599e-05	4.16225e-05
g__Mobiluncus	-2.61123	1.96081	2.42066e-05	4.26036e-05
g__Neisseria	1.63802	1.00889	2.71024e-05	4.73216e-05
g__W5053	-1.4891	0.434935	2.95399e-05	5.11715e-05
g__Meiothermus	1.46162	0.517174	2.99346e-05	5.14502e-05
g__Veillonellaceae	-2.58951	2.75288	6.11923e-05	0.000104359
g__Rikenellaceae_RC9_gut_group	-1.43559	0.383656	6.51675e-05	0.000110284
g__Cloacibacterium	1.66251	1.07537	8.95314e-05	0.000150358
g__Gardnerella	2.48393	3.76853	0.000122093	0.000203488
g__Atopobiaceae	-1.50356	0.667488	0.000142859	0.000236308
c__Bacteroidia	-1.43342	0.42479	0.000159823	0.000262397
g__Stenotrophomonas	1.34338	0.479846	0.000172725	0.000281477
g__Chryseobacterium	1.25609	0.397713	0.000195519	0.000316281
g__Bifidobacterium	-2.40625	2.05121	0.000200551	0.000322053
f__Neisseriaceae	1.58552	0.534751	0.000234029	0.000373089
g__[Eubacterium]_siraeum_group	-1.34448	0.465626	0.000238377	0.000377287
g__Massilia	1.26261	0.626849	0.000306625	0.000481839
g__Mycobacterium	1.17254	0.436909	0.000345995	0.00053985
g__Bacillus	1.37937	0.506481	0.00038619	0.000598323
g__Tepidimonas	1.89477	0.881774	0.000407699	0.00062723
g__UCG-010	-1.12848	0.441146	0.000443616	0.000677746
g__Sphingomonas	1.18456	0.462514	0.000467374	0.000709119
g__Acinetobacter	1.55402	2.44306	0.000619834	0.000933997
f__Comamonadaceae	1.53196	1.89572	0.000793731	0.0011879
f__Bacillaceae	1.0321	0.433412	0.000821306	0.00122086
g__Moryella	-1.18023	0.440976	0.000846992	0.00125059
g__Atopobium	-1.88068	2.87321	0.00120882	0.00177294
g__Deinococcus	1.1594	0.635207	0.00129532	0.00188722
g__Thermus	1.36168	1.02076	0.00147454	0.00213421
g__Tibeticola	0.896696	0.21492	0.00168046	0.00241635
f__Christensenellaceae	-0.958681	0.420829	0.00170773	0.00243962
g__Niveispirillum	1.11609	0.40335	0.0017202	0.00244158
g__Bosea	1.03117	0.476543	0.00212576	0.00299786
o__Enterobacterales	1.41964	1.11939	0.00217637	0.00304969
g__Erysipelothrix	0.774229	0.179437	0.00234672	0.00326759
g__Prevotellaceae_NK3B31_group	-1.27101	0.353406	0.00260214	0.00360045
g__Escherichia-Shigella	-2.08334	3.03577	0.00263743	0.00362646
g__Actinomyces	-1.35545	1.72777	0.00270319	0.003671
g__HT002	1.60545	1.37387	0.00269273	0.003671
f__Barnesiellaceae	-0.964003	0.372376	0.0035419	0.00478048
g__RF39	-1.06446	0.475704	0.00493128	0.00661513
g__[Eubacterium]_xylanophilum_group	-1.00276	0.417425	0.00555458	0.00740611
f__Rhizobiaceae	1.06373	0.594855	0.00561313	0.00743909
g__Lachnospiraceae_UCG-001	-0.927905	0.30597	0.00565668	0.00745191
g__Falsiporphyromonas	0.651474	0.321563	0.00600136	0.00785892
g__Methylobacterium-Methylorubrum	0.930848	0.508512	0.00641653	0.00835288
g__Isobaculum	0.983181	0.352931	0.00721364	0.00933529
g__Howardella	-1.30832	1.15044	0.00884772	0.011383
o__Lactobacillales	1.11986	0.856464	0.00982954	0.0125727
g__Lysobacter	0.893075	0.705108	0.0152871	0.0194402
g__Brevibacterium	0.934317	0.703107	0.0182455	0.023069
g__Brevundimonas	0.83383	0.587137	0.0216684	0.0272402
g__DNF00809	-0.832579	0.656794	0.0223197	0.0278996
f__Burkholderiaceae	0.588344	0.133354	0.0230761	0.0286821
g__Actinobaculum	-0.672435	0.267841	0.0254369	0.0313211
g__[Eubacterium]_ruminantium_group	-0.662498	0.194567	0.025484	0.0313211
g__Moheibacter	1.07745	1.46291	0.0320984	0.0392314
g__Aerococcus	0.919123	0.798171	0.0344486	0.0418712
g__Prevotella_7	-1.37501	4.10349	0.0386308	0.0466966
g__Daeguia	0.534455	0.205312	0.0475006	0.0571045
g__Ureaplasma	1.08196	1.84292	0.0496934	0.0594161

## Sheet: 1.UTERUS_vs_2.URINE
Taxa	logFC	AveExpr	P.Value	adj.P.Val
g__Acinetobacter	7.27992	2.44306	1.13613e-63	2.49948e-61
f__Micrococcaceae	6.38505	1.61144	1.41459e-59	1.55605e-57
g__Lawsonella	6.08731	2.96727	3.67051e-51	2.6917e-49
f__Comamonadaceae	6.06876	1.89572	9.29589e-50	5.11274e-48
g__Atopostipes	6.15294	1.64531	3.7345e-49	1.64318e-47
g__Enhydrobacter	6.37384	1.83646	5.62323e-48	2.06185e-46
g__Dialister	-6.21994	2.84386	8.02259e-45	2.52138e-43
g__Gemella	5.14467	1.68284	1.01329e-43	2.78656e-42
g__Pseudomonas	6.55343	2.32423	6.94976e-42	1.69883e-40
g__Corynebacterium	6.36718	2.92599	5.19072e-41	1.14196e-39
g__Chloroplast	4.88597	1.4272	1.67381e-40	3.34763e-39
f__Rhodobacteraceae	4.96826	1.38735	1.62457e-39	2.97838e-38
g__Staphylococcus	6.28739	3.18996	2.13855e-38	3.61909e-37
g__Micrococcus	4.70639	1.2539	1.00355e-37	1.57701e-36
g__Rothia	4.15625	1.07018	7.77393e-37	1.14018e-35
g__Mitochondria	3.95256	0.993452	9.43414e-36	1.29719e-34
f__Sphingomonadaceae	5.02034	1.56536	2.28678e-35	2.95936e-34
g__Thermus	4.49237	1.02076	4.56329e-35	5.57735e-34
g__Neisseria	4.0138	1.00889	5.65732e-35	6.55058e-34
f__Acetobacteraceae	3.84429	0.806175	1.18098e-33	1.29908e-32
o__Enterobacterales	4.66603	1.11939	4.09005e-33	4.28482e-32
g__Actinomyces	4.15803	1.72777	3.25672e-30	3.25672e-29
g__Cloacibacterium	3.85462	1.07537	1.60291e-29	1.53322e-28
f__Pseudomonadaceae	5.45908	2.56332	1.91138e-28	1.7521e-27
g__Deinococcus	3.27656	0.635207	2.17634e-28	1.91518e-27
g__Massilia	3.03068	0.626849	9.79187e-27	8.28543e-26
f__Intrasporangiaceae	2.83955	0.579219	4.34267e-25	3.53847e-24
g__P5D1-392	3.14491	0.65925	8.1751e-24	6.42329e-23
g__Sphingobacterium	2.94606	0.602342	2.05662e-23	1.56019e-22
g__Brevibacterium	3.08847	0.703107	8.1397e-23	5.96912e-22
g__Veillonella	3.76222	1.43094	9.05729e-23	6.42775e-22
o__Lactobacillales	3.36867	0.856464	9.97452e-23	6.85748e-22
g__Meiothermus	2.69328	0.517174	1.04165e-22	6.94431e-22
f__Xanthomonadaceae	2.62789	0.542083	1.22046e-22	7.89712e-22
f__Corynebacteriaceae	4.27621	1.43092	1.45743e-22	9.16098e-22
f__Microbacteriaceae	2.60241	0.532154	3.04302e-21	1.85962e-20
g__Brevundimonas	2.69766	0.587137	3.42264e-21	2.03508e-20
g__Lysobacter	2.62203	0.705108	3.84504e-20	2.22607e-19
g__Sphingomonas	2.4024	0.462514	5.61659e-20	3.16833e-19
g__Tepidimonas	3.77754	0.881774	6.03579e-20	3.31969e-19
g__Mobiluncus	-4.25868	1.96081	7.27872e-20	3.90566e-19
f__Rhizobiaceae	2.71492	0.594855	8.62438e-20	4.51753e-19
f__Bacillaceae	2.16026	0.433412	9.66631e-20	4.94555e-19
g__Fenollaria	-4.05977	2.46378	1.12167e-19	5.60833e-19
g__Sutterella	-3.27424	1.68555	1.26212e-19	6.17038e-19
g__Megasphaera	-3.5885	1.43353	1.83395e-19	8.77107e-19
g__Bosea	2.31595	0.476543	4.44609e-19	2.08115e-18
g__Saccharococcus	2.51346	0.484366	2.23772e-18	1.02562e-17
g__Niveispirillum	2.4006	0.40335	2.63018e-18	1.1809e-17
f__Xanthobacteraceae	2.70559	0.702593	7.36083e-18	3.23877e-17
g__Leptotrichia	2.67721	0.686806	8.60292e-18	3.71106e-17
g__Bacillus	2.53687	0.506481	1.21833e-17	5.15447e-17
g__Alloprevotella	2.53074	0.749889	2.94829e-17	1.22382e-16
g__Campylobacter	-3.4975	3.58221	4.17589e-17	1.70129e-16
g__Stenotrophomonas	2.27626	0.479846	4.33754e-17	1.73502e-16
g__Rubrobacter	2.28065	0.495123	5.26888e-17	2.06992e-16
g__Howardella	-3.1329	1.15044	1.12898e-16	4.35748e-16
g__Fusobacterium	3.57398	2.17881	1.90734e-16	7.23476e-16
g__Mycobacterium	2.03132	0.436909	2.10853e-16	7.86231e-16
g__Methylobacterium-Methylorubrum	2.12757	0.508512	2.2094e-16	8.10114e-16
g__Alistipes	-2.47804	1.77292	2.59671e-16	9.3652e-16
g__Chryseobacterium	2.05239	0.397713	6.01521e-16	2.13443e-15
f__Pasteurellaceae	2.94322	1.40047	7.93028e-16	2.76931e-15
g__Treponema	-2.10007	0.404376	3.19273e-14	1.0975e-13
g__Varibaculum	-2.83171	1.77318	4.10035e-14	1.38781e-13
g__Aerococcus	2.42947	0.798171	7.5798e-14	2.5266e-13
g__Anaeroglobus	-2.46447	0.522013	5.90714e-13	1.93966e-12
g__Jonquetella	-2.15697	0.55196	5.53902e-12	1.79204e-11
g__Blastomonas	1.77928	0.314061	9.50296e-12	3.02993e-11
g__Veillonellaceae	-3.08451	2.75288	3.04389e-11	9.56651e-11
g__Actinomycetaceae	-2.22275	1.0547	3.43416e-11	1.06411e-10
g__Plastorhodobacter	2.10942	1.40767	6.43969e-10	1.96768e-09
g__JI49D030	-1.26259	0.203832	6.88634e-10	2.07533e-09
g__HT002	-2.37304	1.37387	7.46779e-10	2.22015e-09
g__Anaerostipes	-1.55309	1.17223	8.20419e-10	2.40656e-09
g__Streptococcus	3.05022	4.72182	8.83108e-10	2.52316e-09
g__Photobacterium	1.89161	0.603061	8.76934e-10	2.52316e-09
g__Parvimonas	-1.93478	0.815234	1.30537e-09	3.68182e-09
g__Isobaculum	1.59422	0.352931	1.97892e-09	5.51091e-09
g__Lachnoclostridium	-1.41434	1.56382	2.62494e-09	7.21858e-09
g__Tibeticola	-1.17966	0.21492	6.91938e-09	1.87934e-08
g__Coprococcus	-1.44638	1.43785	1.98256e-08	5.31905e-08
g__Lachnospira	-1.60741	1.09311	5.45768e-08	1.44662e-07
g__Prevotella	-2.71497	6.83944	5.65496e-08	1.48106e-07
g__CHKCI002	-1.58923	0.511763	6.7032e-08	1.73495e-07
g__Nitrobacter	-1.69417	0.546916	9.2327e-08	2.36185e-07
g__Butyricicoccus	-1.1592	1.20164	1.15018e-07	2.9085e-07
g__Murdochiella	-1.9162	1.48095	1.2324e-07	3.081e-07
g__[Eubacterium]_hallii_group	-1.24249	1.09503	2.09963e-07	5.1901e-07
g__Delftia	0.902754	0.125839	2.18014e-07	5.32922e-07
g__Conservatibacter	1.78451	1.89666	2.75761e-07	6.66676e-07
g__Nissabacter	-0.807655	0.110255	7.27929e-07	1.7407e-06
g__Bifidobacterium	2.22505	2.05121	1.00698e-06	2.38211e-06
g__Actinobaculum	-1.04911	0.267841	1.08895e-06	2.54862e-06
g__Erysipelothrix	-0.872019	0.179437	1.10427e-06	2.55725e-06
f__Burkholderiaceae	0.846749	0.133354	4.38362e-06	1.00458e-05
g__Fusicatenibacter	-1.30325	0.990043	7.49484e-06	1.69986e-05
g__Corynebacteriaceae	1.82905	3.06536	8.37364e-06	1.8798e-05
f__Oscillospiraceae	-1.06479	0.818985	2.34331e-05	5.20735e-05
g__Oscillibacter	-0.804075	1.0712	4.04155e-05	8.89141e-05
g__Clostridia_vadinBB60_group	-1.03781	0.676905	4.26964e-05	9.3002e-05
g__[Eubacterium]_eligens_group	-1.24202	0.862273	4.88784e-05	0.000105424
c__Clostridia	-1.14996	0.889143	6.74919e-05	0.000144158
g__Incertae_Sedis	-0.787663	1.02475	7.42547e-05	0.000157077
g__Agathobacter	-1.07622	1.10212	8.15225e-05	0.000170809
g__[Eubacterium]_ventriosum_group	-0.917481	0.781366	8.31829e-05	0.000172644
g__Atopobiaceae	-1.07753	0.667488	8.97511e-05	0.000184535
g__Ureaplasma	-1.51325	1.84292	9.49708e-05	0.000193459
g__Lachnospiraceae_ND3007_group	-0.905441	0.803181	0.000201401	0.000406497
g__NK4A214_group	-0.929592	0.88503	0.000212678	0.000425357
g__Barnesiella	-0.970563	0.79898	0.000263496	0.000522245
g__Intestinimonas	-0.823087	0.743494	0.000379508	0.000745462
g__Romboutsia	-0.859462	0.692142	0.000461987	0.000899443
g__Peptococcus	-0.867688	0.844331	0.000721896	0.00139313
f__Phormidiaceae	-0.515201	0.101452	0.000778897	0.00149006
f__Christensenellaceae	-0.711088	0.420829	0.000787248	0.00149306
g__Monoglobus	-0.747247	0.738565	0.000810268	0.00152358
f__Ruminococcaceae	-0.699606	0.82954	0.000845119	0.00157565
g__Gallicola	-0.908424	0.457228	0.000990508	0.00183119
g__Odoribacter	-0.653092	0.975634	0.00119249	0.00218624
g__Lachnospiraceae_UCG-010	-0.728449	0.9436	0.00130521	0.00235367
g__UCG-003	-0.892673	0.848684	0.00130261	0.00235367
g__Blautia	-0.789464	1.63207	0.00133606	0.00238971
g__Subdoligranulum	-0.804663	1.34658	0.00141669	0.00251348
g__Moheibacter	1.08595	1.46291	0.00197563	0.00347711
g__RF39	-0.797705	0.475704	0.00237359	0.00414436
g__Ruminococcus	-0.848048	1.13658	0.00263818	0.00457008
g__[Eubacterium]_coprostanoligenes_group	-0.738497	1.08875	0.00301962	0.00518997
g__Prevotellaceae_UCG-001	-1.03311	0.797959	0.00345021	0.00588408
g__Family_XIII_AD3011_group	-0.581501	0.515925	0.00361162	0.00611198
g__Bacteroides	-0.637391	2.25582	0.00390545	0.00655877
g__Parabacteroides	-0.63998	1.3458	0.00431368	0.00718946
f__Desulfovibrionaceae	-0.615093	0.492385	0.00450272	0.0074481
g__Colidextribacter	-0.634523	0.951665	0.00512259	0.00841022
g__Dorea	-0.656444	1.23244	0.00565033	0.00920794
g__[Ruminococcus]_torques_group	-0.620399	1.35808	0.00593866	0.00960666
f__Leptotrichiaceae	-0.435258	0.188955	0.00601663	0.00966174
g__Faecalibacterium	-0.738235	1.73024	0.00617949	0.00985135
g__UCG-005	-0.710279	0.664227	0.00712229	0.0112727
g__Gastranaerophilales	-0.614043	0.257996	0.00737359	0.0115871
g__Roseburia	-0.73627	1.19103	0.00823532	0.0128494
g__[Eubacterium]_xylanophilum_group	-0.65905	0.417425	0.00841325	0.0130346
g__Parasutterella	-0.756311	0.850695	0.00859932	0.0132297
g__Butyricimonas	-0.547071	0.809432	0.00882638	0.0134848
g__Acholeplasma	-0.306674	0.049382	0.0093054	0.0141185
g__Lachnospiraceae_FCS020_group	-0.526561	0.501029	0.00949927	0.0142166
g__UCG-002	-0.672015	1.37749	0.0094895	0.0142166
g__Negativibacillus	-0.546269	0.484578	0.00979056	0.0145535
g__Gardnerella	-1.14081	3.76853	0.0101176	0.0149387
g__UCG-010	-0.56265	0.441146	0.010556	0.0154822
f__Ruminococcaceae	-0.652411	0.573685	0.0113654	0.0165589
f__Lachnospiraceae	-0.749128	1.97345	0.0114878	0.016627
g__Lachnospiraceae_NK4A136_group	-0.699634	0.854518	0.0119589	0.0171958
g__Lachnospiraceae_UCG-004	-0.710052	0.883345	0.0122953	0.0175647
g__Christensenellaceae_R-7_group	-0.638587	1.07692	0.0130649	0.0185437
f__Barnesiellaceae	-0.565538	0.372376	0.0131627	0.0185628
g__[Ruminococcus]_gauvreauii_group	-0.65175	0.481234	0.0147438	0.0206602
g__Falsiporphyromonas	-0.397846	0.321563	0.0151156	0.0209147
g__Lacticaseibacillus	-0.297896	0.0823278	0.0151082	0.0209147
g__W5053	-0.5789	0.434935	0.0173352	0.0238359
g__Paraprevotella	-0.680358	0.528513	0.0177849	0.0243024
g__Acidaminococcus	-0.762042	0.672063	0.0198538	0.0269619
o__Rhodospirillales	-0.801555	0.888848	0.0205424	0.0277259
g__Daeguia	0.430582	0.205312	0.0214494	0.0287736
g__Clostridia_UCG-014	-0.646293	0.794699	0.0233119	0.0310825
g__Oscillospiraceae	-0.527602	0.527317	0.0288056	0.0381761
g__Phascolarctobacterium	-0.596145	0.794275	0.0302121	0.0398003
g__CAG-56	-0.576171	0.577806	0.0306061	0.0400795
g__Cosenzaea	-0.274873	0.0687883	0.0310197	0.0403807
f__Prevotellaceae	-0.80642	1.41242	0.0415336	0.0537494
g__Fastidiosipila	0.64983	0.760768	0.043185	0.0555597
c__Bacteroidia	-0.514859	0.42479	0.0466565	0.0596769
f__Oscillospiraceae	-0.502204	0.798836	0.0483197	0.0614471
g__Flavonifractor	-0.456092	0.869101	0.0486036	0.0614529

## Sheet: 1.UTERUS_vs_2.RECTUM
Taxa	logFC	AveExpr	P.Value	adj.P.Val
g__Bacteroides	-9.94556	2.25582	5.0474e-106	1.11043e-103
g__Blautia	-7.31911	1.63207	2.25694e-72	2.48263e-70
g__Faecalibacterium	-7.98689	1.73024	1.98909e-71	1.45866e-69
f__Micrococcaceae	7.87813	1.61144	1.24383e-70	6.64145e-69
g__Lachnoclostridium	-6.65591	1.56382	1.50942e-70	6.64145e-69
g__Parabacteroides	-6.37492	1.3458	4.88637e-68	1.79167e-66
g__[Ruminococcus]_torques_group	-6.22991	1.35808	1.55147e-66	4.87603e-65
f__Lachnospiraceae	-7.55588	1.97345	4.49272e-64	1.2355e-62
g__Alistipes	-6.83868	1.77292	1.40827e-60	3.44244e-59
g__UCG-002	-6.56519	1.37749	2.36741e-60	5.2083e-59
g__Coprococcus	-6.19989	1.43785	6.35183e-60	1.1645e-58
g__Oscillibacter	-4.90342	1.0712	5.99386e-60	1.1645e-58
g__Butyricicoccus	-5.34243	1.20164	1.26397e-59	2.13903e-58
g__Dorea	-5.91297	1.23244	4.4455e-59	6.98578e-58
g__Subdoligranulum	-6.2058	1.34658	1.0836e-58	1.58928e-57
g__Dialister	-7.89378	2.84386	3.42596e-57	4.71069e-56
g__Incertae_Sedis	-4.74087	1.02475	4.52169e-57	5.8516e-56
g__Bilophila	-5.60289	1.21123	2.25732e-56	2.75894e-55
g__Odoribacter	-4.57147	0.975634	7.40604e-54	8.57542e-53
g__Atopostipes	6.86128	1.64531	1.66493e-53	1.83142e-52
g__Conservatibacter	6.97476	1.89666	1.31486e-50	1.37747e-49
g__Acinetobacter	6.14001	2.44306	1.48303e-49	1.48303e-48
g__Roseburia	-5.73494	1.19103	1.31838e-47	1.26106e-46
g__[Eubacterium]_coprostanoligenes_group	-5.11082	1.08875	1.6355e-47	1.49921e-46
g__Anaerostipes	-4.97172	1.17223	3.18133e-47	2.79957e-46
g__Lactobacillus	5.44655	12.385	4.38094e-47	3.56965e-46
g__Enhydrobacter	6.50187	1.83646	4.36076e-47	3.56965e-46
g__[Eubacterium]_hallii_group	-4.76234	1.09503	5.276e-47	4.14543e-46
g__Plastorhodobacter	6.49937	1.40767	7.64744e-47	5.70858e-46
g__Mitochondria	5.14275	0.993452	7.78443e-47	5.70858e-46
g__Rothia	5.13527	1.07018	1.12092e-45	7.95491e-45
g__Lachnospiraceae_UCG-010	-4.42774	0.9436	5.18986e-45	3.56803e-44
f__Acetobacteraceae	5.05421	0.806175	7.14632e-45	4.76422e-44
g__Christensenellaceae_R-7_group	-4.93039	1.07692	3.48272e-44	2.25352e-43
g__Agathobacter	-5.22712	1.10212	7.69877e-44	4.83923e-43
g__Colidextribacter	-4.31059	0.951665	1.6009e-43	9.7833e-43
g__Flavonifractor	-4.43238	0.869101	1.95139e-43	1.16029e-42
g__Butyricimonas	-3.93694	0.809432	1.03296e-42	5.98027e-42
f__Rhodobacteraceae	5.46791	1.38735	1.17069e-42	6.6039e-42
g__Chloroplast	5.24968	1.4272	5.88981e-42	3.23939e-41
g__Fenollaria	-7.12166	2.46378	8.49961e-42	4.56076e-41
g__Sutterella	-5.81855	1.68555	1.58726e-41	8.31422e-41
g__Ruminococcus	-5.12488	1.13658	2.57564e-41	1.31777e-40
g__Ezakiella	-7.02117	1.7098	6.17217e-41	3.08608e-40
f__Ruminococcaceae	-3.76843	0.82954	1.29014e-40	6.30735e-40
f__Comamonadaceae	5.36155	1.89572	3.02189e-40	1.44525e-39
g__Varibaculum	-5.96923	1.77318	3.97885e-40	1.86244e-39
g__Micrococcus	5.13194	1.2539	5.89864e-40	2.70354e-39
g__Gemella	4.97864	1.68284	1.14163e-39	5.1257e-39
g__Neisseria	4.62065	1.00889	1.93981e-39	8.53518e-39
g__Murdochiella	-5.87997	1.48095	2.1481e-38	9.26633e-38
f__Intrasporangiaceae	3.92906	0.579219	1.57772e-36	6.67499e-36
g__NK4A214_group	-4.11249	0.88503	1.90965e-36	7.92685e-36
f__Sphingomonadaceae	5.30763	1.56536	2.74839e-36	1.11971e-35
g__Thermus	4.7807	1.02076	3.91691e-36	1.56676e-35
g__S5-A14a	-5.36427	0.971188	7.91076e-36	3.1078e-35
f__Oscillospiraceae	-4.15094	0.798836	1.23419e-35	4.76354e-35
g__Lachnospira	-4.67441	1.09311	1.32319e-35	5.01899e-35
g__Muribaculaceae	-4.63352	0.945034	1.61552e-35	6.02398e-35
g__Sphingobacterium	4.17575	0.602342	2.24992e-35	8.2497e-35
g__Fusicatenibacter	-4.57652	0.990043	5.43201e-35	1.95909e-34
f__Microbacteriaceae	3.91758	0.532154	6.06926e-35	2.15361e-34
g__Deinococcus	3.98277	0.635207	8.55177e-35	2.98633e-34
g__Phascolarctobacterium	-4.39018	0.794275	1.66781e-34	5.7331e-34
g__Erysipelotrichaceae_UCG-003	-3.92145	0.762509	3.08146e-34	1.04296e-33
o__Enterobacterales	4.9569	1.11939	3.50424e-34	1.16808e-33
g__Campylobacter	-5.67329	3.58221	5.0153e-34	1.64681e-33
g__P5D1-392	4.21299	0.65925	1.84458e-33	5.96774e-33
g__Lachnospiraceae_UCG-004	-4.38142	0.883345	3.11537e-33	9.93307e-33
g__Intestinimonas	-3.535	0.743494	5.22966e-33	1.64361e-32
g__Collinsella	-3.98714	0.758665	7.65395e-33	2.37165e-32
g__[Eubacterium]_ventriosum_group	-3.52741	0.781366	7.95733e-33	2.43141e-32
g__Monoglobus	-3.37755	0.738565	8.43634e-33	2.54246e-32
g__Massilia	3.66356	0.626849	1.01203e-32	3.00874e-32
g__Peptococcus	-3.85072	0.844331	1.33274e-32	3.90936e-32
g__Meiothermus	3.6603	0.517174	1.50114e-32	4.34542e-32
g__Lachnospiraceae_ND3007_group	-3.66801	0.803181	1.98818e-32	5.68052e-32
g__Mogibacterium	-3.99326	0.674505	4.11826e-32	1.16156e-31
g__Lachnospiraceae_NK4A136_group	-4.16721	0.854518	5.92078e-32	1.64882e-31
g__Parasutterella	-4.25545	0.850695	2.86668e-31	7.88336e-31
f__Oscillospiraceae	-3.65186	0.818985	2.99749e-31	8.14133e-31
g__Barnesiella	-3.84815	0.79898	7.35015e-31	1.97199e-30
g__UCG-003	-4.00333	0.848684	1.13578e-30	3.01049e-30
g__Saccharococcus	3.76963	0.484366	1.75728e-30	4.6024e-30
g__UBA1819	-3.64445	0.684976	5.35492e-30	1.38598e-29
c__Clostridia	-4.04484	0.889143	6.21353e-30	1.58951e-29
f__Xanthomonadaceae	3.35466	0.542083	1.24382e-29	3.14529e-29
g__Cloacibacterium	4.02498	1.07537	1.55546e-29	3.88864e-29
g__Clostridia_UCG-014	-3.87907	0.794699	4.93983e-28	1.22108e-27
g__Akkermansia	-4.01283	0.757014	9.72496e-28	2.37721e-27
g__Romboutsia	-3.23215	0.692142	3.89675e-27	9.42071e-27
g__Sphingomonas	3.11122	0.462514	4.48346e-27	1.07213e-26
g__Leptotrichia	3.71621	0.686806	5.05283e-27	1.19529e-26
f__Bacillaceae	2.83447	0.433412	7.4284e-27	1.73856e-26
g__Niveispirillum	3.23107	0.40335	2.96533e-26	6.86708e-26
g__Rubrobacter	3.19937	0.495123	4.79608e-26	1.0991e-25
g__Mobiluncus	-5.25415	1.96081	6.89658e-26	1.56417e-25
g__Peptostreptococcus	-3.66693	0.712328	1.4195e-25	3.18663e-25
g__[Eubacterium]_eligens_group	-3.82627	0.862273	1.66328e-25	3.69617e-25
g__Negativicoccus	-3.98227	0.941186	4.87398e-25	1.07228e-24
g__Bacillus	3.37167	0.506481	5.17155e-25	1.12648e-24
g__Chryseobacterium	2.91793	0.397713	6.0912e-25	1.31379e-24
g__Aerosphaera	-3.5393	0.647227	6.95407e-25	1.48534e-24
f__Pseudomonadaceae	5.22368	2.56332	1.04906e-24	2.21916e-24
g__Brevibacterium	3.39361	0.703107	1.11938e-24	2.34538e-24
g__Bosea	2.87073	0.476543	1.9151e-24	3.97473e-24
g__Family_XIII_AD3011_group	-2.47338	0.515925	2.20979e-24	4.54349e-24
g__Lachnospiraceae_FCS020_group	-2.49102	0.501029	5.64968e-24	1.15086e-23
g__UCG-005	-3.23608	0.664227	5.7591e-24	1.16239e-23
g__Clostridia_vadinBB60_group	-3.00379	0.676905	1.96455e-23	3.9291e-23
g__Brevundimonas	2.99817	0.587137	2.99768e-23	5.94134e-23
f__Rhizobiaceae	3.15958	0.594855	3.28116e-23	6.44514e-23
g__Coprobacter	-2.61905	0.449989	4.49689e-23	8.75502e-23
o__Lactobacillales	3.53395	0.856464	5.07442e-23	9.79274e-23
g__Stenotrophomonas	2.83832	0.479846	3.07393e-22	5.88055e-22
g__Tepidimonas	4.21267	0.881774	4.66027e-22	8.83845e-22
g__Negativibacillus	-2.43608	0.484578	7.37128e-22	1.38605e-21
g__Mycobacterium	2.56936	0.436909	9.68003e-22	1.80475e-21
g__CAG-56	-3.02661	0.577806	1.76217e-21	3.2578e-21
g__Oscillospiraceae	-2.75722	0.527317	1.83806e-21	3.36978e-21
g__Actinomycetaceae	-3.49966	1.0547	3.99309e-21	7.26016e-21
g__Acidaminococcus	-3.64642	0.672063	4.43523e-21	7.99795e-21
g__Pseudomonas	4.17969	2.32423	5.11118e-21	9.14194e-21
g__Moheibacter	3.78934	1.46291	6.15588e-21	1.09217e-20
f__Desulfovibrionaceae	-2.30994	0.492385	8.67053e-20	1.52601e-19
g__Methylobacterium-Methylorubrum	2.49221	0.508512	1.70561e-19	2.97805e-19
g__Finegoldia	-4.28357	4.30275	1.04349e-18	1.80761e-18
g__Lysobacter	2.58404	0.705108	1.89291e-18	3.25344e-18
f__Ruminococcaceae	-2.57648	0.573685	5.20695e-18	8.88006e-18
g__Isobaculum	2.54931	0.352931	6.06547e-18	1.02646e-17
g__Prevotella_9	-3.93577	0.694306	1.72099e-17	2.89022e-17
g__UCG-010	-2.13804	0.441146	4.98048e-17	8.30079e-17
o__Rhodospirillales	-3.32172	0.888848	5.18962e-17	8.58434e-17
g__Brochothrix	-2.37655	0.330275	7.22364e-17	1.18597e-16
g__Porphyromonas	-4.13897	3.25647	1.31696e-16	2.14616e-16
g__Paraprevotella	-2.71983	0.528513	1.82298e-16	2.94894e-16
g__[Ruminococcus]_gauvreauii_group	-2.51434	0.481234	2.61953e-16	4.20654e-16
g__Prevotella	-4.28002	6.83944	8.4191e-16	1.34218e-15
g__[Ruminococcus]_gnavus_group	-2.27249	0.314523	1.54427e-15	2.44417e-15
f__Christensenellaceae	-1.90669	0.420829	2.12137e-15	3.33358e-15
g__Pyramidobacter	-2.22059	0.42943	2.17776e-15	3.39792e-15
g__Blastomonas	2.213	0.314061	2.63025e-15	4.07504e-15
g__Prevotellaceae_UCG-001	-3.11054	0.797959	4.6895e-15	7.21462e-15
g__Alloprevotella	2.41012	0.749889	5.64949e-15	8.63117e-15
f__Neisseriaceae	2.60685	0.534751	7.01643e-15	1.06456e-14
g__Veillonella	2.92422	1.43094	1.43495e-14	2.16226e-14
f__Corynebacteriaceae	3.22988	1.43092	6.56436e-14	9.82421e-14
g__Peptoniphilus	-3.59763	4.47325	1.46663e-13	2.18013e-13
f__Prevotellaceae	3.24598	1.41242	1.49773e-13	2.21142e-13
g__Photobacterium	2.39643	0.603061	3.22195e-13	4.72552e-13
g__Rikenellaceae_RC9_gut_group	-2.00682	0.383656	3.40255e-13	4.95735e-13
g__Gallicola	-2.19801	0.457228	6.54394e-13	9.47149e-13
g__[Eubacterium]_xylanophilum_group	-2.01084	0.417425	7.39485e-13	1.06331e-12
g__Corynebacteriaceae	3.17887	3.06536	8.4196e-13	1.2028e-12
f__Xanthobacteraceae	2.2565	0.702593	8.71257e-13	1.23662e-12
g__W5053	-1.94055	0.434935	9.11924e-13	1.28605e-12
g__[Eubacterium]_siraeum_group	-1.98397	0.465626	1.53221e-12	2.14704e-12
f__Lactobacillaceae	3.81528	3.04431	2.22289e-12	3.09517e-12
g__Howardella	-2.63945	1.15044	4.0869e-12	5.65483e-12
g__Aerococcus	2.29972	0.798171	5.56131e-12	7.6468e-12
f__Barnesiellaceae	-1.69952	0.372376	1.9166e-11	2.61896e-11
g__Clostridium_sensu_stricto_1	-2.31342	0.712652	3.75549e-11	5.10004e-11
g__Staphylococcus	2.92818	3.18996	4.01654e-11	5.42109e-11
g__Megasphaera	-2.59525	1.43353	4.17317e-11	5.59816e-11
g__Fastidiosipila	-2.27537	0.760768	1.06378e-10	1.41837e-10
f__Burkholderiaceae	1.28453	0.133354	1.12754e-10	1.49433e-10
g__RF39	-1.84107	0.475704	1.7162e-10	2.26086e-10
g__Lachnospiraceae_UCG-001	-1.621	0.30597	2.29227e-10	3.00179e-10
c__Bacteroidia	-1.78074	0.42479	4.30007e-10	5.59772e-10
g__Holdemanella	-1.51696	0.213273	4.78655e-10	6.19436e-10
g__Parvimonas	-2.00787	0.815234	1.50251e-09	1.93306e-09
g__Atopobiaceae	-1.75536	0.667488	2.6361e-09	3.37175e-09
g__Delftia	1.08975	0.125839	3.37381e-09	4.29039e-09
g__Veillonellaceae	-2.78933	2.75288	4.47389e-09	5.65664e-09
g__Daeguia	1.18546	0.205312	6.95094e-09	8.73833e-09
f__Caulobacteraceae	1.19352	0.243104	7.8605e-09	9.82562e-09
g__Prevotellaceae_NK3B31_group	-1.66729	0.353406	1.16475e-07	1.44771e-07
g__Gardnerella	2.48875	3.76853	1.47503e-07	1.82307e-07
g__Streptococcus	2.60976	4.72182	3.17506e-07	3.90231e-07
g__Anaerococcus	-2.24271	4.03046	1.11688e-06	1.36508e-06
g__[Eubacterium]_ruminantium_group	-1.03529	0.194567	2.67205e-06	3.24779e-06
g__Gastranaerophilales	-1.14444	0.257996	2.99376e-06	3.61884e-06
g__Nitrobacter	1.52362	0.546916	3.19045e-06	3.83552e-06
g__Actinomyces	1.52599	1.72777	4.00968e-06	4.79418e-06
g__Bifidobacterium	-2.10818	2.05121	7.64993e-06	9.09721e-06
g__Moryella	-1.14761	0.440976	9.28981e-06	1.0988e-05
g__CHKCI002	-1.26323	0.511763	2.71299e-05	3.19176e-05
g__Corynebacterium	1.69556	2.92599	3.8941e-05	4.55693e-05
f__Pasteurellaceae	1.44418	1.40047	5.42264e-05	6.31206e-05
g__Jonquetella	-1.14642	0.55196	0.000208278	0.000241164
g__Actinobaculum	-0.777544	0.267841	0.000410128	0.000472398
g__Falsiporphyromonas	0.607673	0.321563	0.000432586	0.000495672
g__Ureaplasma	1.38931	1.84292	0.000549527	0.000626404
g__Erysipelothrix	0.638374	0.179437	0.000560137	0.000635206
g__Aeribacillus	0.523479	0.0934882	0.000617628	0.000696811
g__Fusobacterium	-1.44052	2.17881	0.000634866	0.000712605
g__Lentimicrobium	0.579022	0.13915	0.00110995	0.00123954
g__Mycoplasma	0.603419	0.476944	0.00572051	0.00635612
g__Lawsonella	0.831908	2.96727	0.0123684	0.0136736
f__Cyclobacteriaceae	-0.524254	0.24549	0.0124953	0.0137448
g__Anaeroglobus	-0.826522	0.522013	0.0128274	0.01404
f__Leptotrichiaceae	0.344107	0.188955	0.0365183	0.0397724

## Sheet: 1.URINE_vs_2.RECTUM
Taxa	logFC	AveExpr	P.Value	adj.P.Val
g__Bacteroides	-9.30817	2.25582	2.92659e-87	6.43849e-85
g__Faecalibacterium	-7.24866	1.73024	3.73037e-54	4.10341e-52
g__Blautia	-6.52965	1.63207	7.26459e-54	5.32736e-52
g__Parabacteroides	-5.73494	1.3458	7.85064e-51	4.31785e-49
g__[Ruminococcus]_torques_group	-5.60951	1.35808	1.8327e-49	8.06388e-48
f__Lachnospiraceae	-6.80675	1.97345	1.25039e-46	4.58476e-45
g__Lachnoclostridium	-5.24157	1.56382	4.36786e-45	1.37275e-43
g__Bilophila	-5.43081	1.21123	1.00355e-44	2.75977e-43
g__UCG-002	-5.89317	1.37749	3.70474e-44	9.05603e-43
g__Dorea	-5.25652	1.23244	1.17807e-42	2.59175e-41
g__Subdoligranulum	-5.40114	1.34658	3.40072e-41	6.80144e-40
g__Oscillibacter	-4.09935	1.0712	3.75914e-40	6.89177e-39
g__Incertae_Sedis	-3.9532	1.02475	1.02042e-37	1.72686e-36
g__Butyricicoccus	-4.18323	1.20164	1.1636e-36	1.82851e-35
g__Odoribacter	-3.91838	0.975634	1.51507e-36	2.22211e-35
g__Coprococcus	-4.75351	1.43785	9.46158e-36	1.30097e-34
g__Lactobacillus	5.34986	12.385	5.11197e-35	6.61549e-34
g__Ezakiella	-7.12195	1.7098	4.30213e-33	5.25816e-32
g__Roseburia	-4.99867	1.19103	1.83871e-32	2.12903e-31
g__[Eubacterium]_coprostanoligenes_group	-4.37232	1.08875	1.34166e-31	1.47582e-30
g__Lawsonella	-5.2554	2.96727	3.52537e-31	3.69325e-30
g__Flavonifractor	-3.97629	0.869101	2.08459e-30	2.08459e-29
g__Christensenellaceae_R-7_group	-4.2918	1.07692	1.17112e-29	1.1202e-28
g__Lachnospiraceae_UCG-010	-3.69929	0.9436	9.48845e-29	8.69774e-28
g__Colidextribacter	-3.67607	0.951665	2.16573e-28	1.90584e-27
g__Butyricimonas	-3.38987	0.809432	3.05279e-28	2.58313e-27
g__S5-A14a	-5.27148	0.971188	8.03586e-28	6.54774e-27
g__Alistipes	-4.36065	1.77292	1.20816e-27	9.49268e-27
g__Conservatibacter	5.19025	1.89666	6.0873e-27	4.61795e-26
g__Agathobacter	-4.15089	1.10212	5.47209e-26	4.01286e-25
g__Ruminococcus	-4.27683	1.13658	6.09474e-26	4.3253e-25
g__Muribaculaceae	-4.30845	0.945034	1.67338e-25	1.15045e-24
g__[Eubacterium]_hallii_group	-3.51985	1.09503	2.10505e-25	1.40336e-24
f__Ruminococcaceae	-3.06883	0.82954	1.24479e-24	8.05454e-24
g__Mogibacterium	-3.89379	0.674505	1.61305e-24	1.01392e-23
g__Negativicoccus	-4.59938	0.941186	5.6573e-24	3.45724e-23
f__Oscillospiraceae	-3.64874	0.798836	1.09993e-23	6.54011e-23
g__Anaerostipes	-3.41863	1.17223	5.22967e-23	3.0277e-22
g__Erysipelotrichaceae_UCG-003	-3.44533	0.762509	1.17546e-22	6.63081e-22
g__Phascolarctobacterium	-3.79404	0.794275	2.31377e-22	1.27257e-21
g__Collinsella	-3.54374	0.758665	5.21393e-22	2.79772e-21
g__Plastorhodobacter	4.38996	1.40767	8.89989e-22	4.66185e-21
g__Lachnospiraceae_UCG-004	-3.67137	0.883345	1.83058e-20	9.36575e-20
g__NK4A214_group	-3.1829	0.88503	3.3704e-20	1.6852e-19
g__Fusobacterium	-5.0145	2.17881	4.24697e-20	2.0763e-19
g__UBA1819	-3.19079	0.684976	1.62628e-19	7.77787e-19
g__Lachnospiraceae_NK4A136_group	-3.46757	0.854518	2.34055e-19	1.09558e-18
g__Corynebacterium	-4.67162	2.92599	5.68054e-19	2.60358e-18
g__Parasutterella	-3.49914	0.850695	1.29242e-18	5.80269e-18
g__Peptostreptococcus	-3.46227	0.712328	2.36136e-18	1.039e-17
g__Akkermansia	-3.53104	0.757014	4.5138e-18	1.94713e-17
g__Monoglobus	-2.63031	0.738565	4.75787e-18	2.01294e-17
g__Intestinimonas	-2.71192	0.743494	7.96109e-18	3.3046e-17
g__Peptococcus	-2.98303	0.844331	9.12e-18	3.71556e-17
g__Fusicatenibacter	-3.27327	0.990043	4.01385e-17	1.60554e-16
g__Murdochiella	-3.96377	1.48095	4.48299e-17	1.76118e-16
g__Lachnospiraceae_ND3007_group	-2.76257	0.803181	5.23097e-17	2.01897e-16
g__Clostridia_UCG-014	-3.23277	0.794699	8.31575e-17	3.15425e-16
g__[Eubacterium]_ventriosum_group	-2.60993	0.781366	9.06434e-17	3.37992e-16
g__UCG-003	-3.11066	0.848684	1.08447e-16	3.97639e-16
g__Aerosphaera	-3.16952	0.647227	1.83543e-16	6.61957e-16
g__Barnesiella	-2.87759	0.79898	6.93841e-16	2.46201e-15
g__Coprobacter	-2.38734	0.449989	1.23257e-15	4.3042e-15
g__Lachnospira	-3.067	1.09311	2.70627e-15	9.30279e-15
g__Nitrobacter	3.21779	0.546916	7.27416e-15	2.46202e-14
f__Oscillospiraceae	-2.58708	0.818985	8.03645e-15	2.67882e-14
f__Prevotellaceae	4.0524	1.41242	1.39728e-14	4.58808e-14
c__Clostridia	-2.89488	0.889143	2.60919e-14	8.44149e-14
g__Bifidobacterium	-4.33323	2.05121	1.33333e-13	4.25121e-13
g__Romboutsia	-2.37269	0.692142	2.3192e-13	7.28891e-13
g__Lachnospiraceae_FCS020_group	-1.96445	0.501029	4.36419e-13	1.35229e-12
g__Brochothrix	-2.37994	0.330275	4.94937e-13	1.51231e-12
g__UCG-005	-2.52581	0.664227	7.07496e-13	2.13218e-12
g__Family_XIII_AD3011_group	-1.89188	0.515925	1.03121e-12	3.06577e-12
g__Porphyromonas	-4.16998	3.25647	1.10137e-12	3.23067e-12
g__CAG-56	-2.45043	0.577806	4.18863e-12	1.2125e-11
g__Oscillospiraceae	-2.22962	0.527317	4.28496e-12	1.22428e-11
g__Fastidiosipila	-2.9252	0.760768	4.96511e-12	1.40042e-11
g__Varibaculum	-3.13752	1.77318	6.07706e-12	1.69235e-11
g__Prevotella_9	-3.63391	0.694306	6.4063e-12	1.76173e-11
g__[Ruminococcus]_gnavus_group	-2.26345	0.314523	6.92302e-12	1.88033e-11
g__Negativibacillus	-1.88981	0.484578	1.45028e-11	3.89099e-11
g__Acidaminococcus	-2.88437	0.672063	1.95015e-11	5.15242e-11
f__Neisseriaceae	2.61014	0.534751	1.96729e-11	5.15242e-11
g__[Eubacterium]_eligens_group	-2.58425	0.862273	5.60228e-11	1.45e-10
g__Actinomyces	-2.63204	1.72777	7.34674e-11	1.8578e-10
g__Erysipelothrix	1.51039	0.179437	7.31857e-11	1.8578e-10
g__Staphylococcus	-3.35921	3.18996	1.95995e-10	4.89988e-10
g__Gardnerella	3.62956	3.76853	2.00843e-10	4.96467e-10
g__Finegoldia	-3.45161	4.30275	5.8378e-10	1.42702e-09
g__Clostridia_vadinBB60_group	-1.96598	0.676905	1.47972e-09	3.57735e-09
f__Desulfovibrionaceae	-1.69485	0.492385	1.59185e-09	3.8066e-09
g__Moheibacter	2.7034	1.46291	1.82319e-09	4.31292e-09
g__Sutterella	-2.5443	1.68555	1.8441e-09	4.31599e-09
g__Rikenellaceae_RC9_gut_group	-1.91892	0.383656	1.88789e-09	4.37196e-09
g__Pyramidobacter	-1.88346	0.42943	3.39255e-09	7.7746e-09
g__Ureaplasma	2.90256	1.84292	3.71799e-09	8.43256e-09
g__Fenollaria	-3.06188	2.46378	5.28399e-09	1.1862e-08
f__Ruminococcaceae	-1.92407	0.573685	7.34606e-09	1.63246e-08
o__Rhodospirillales	-2.52016	0.888848	1.56678e-08	3.44692e-08
g__UCG-010	-1.57539	0.441146	3.13018e-08	6.81822e-08
g__Paraprevotella	-2.03947	0.528513	3.64755e-08	7.86727e-08
g__Treponema	1.80014	0.404376	4.27629e-08	9.13382e-08
g__[Ruminococcus]_gauvreauii_group	-1.86259	0.481234	6.15869e-08	1.3028e-07
g__JI49D030	1.3343	0.203832	9.67093e-08	2.02629e-07
g__Peptoniphilus	-2.95972	4.47325	1.73966e-07	3.61062e-07
g__Tibeticola	1.29808	0.21492	2.83925e-07	5.83772e-07
g__Holdemanella	-1.43862	0.213273	3.9771e-07	8.1015e-07
f__Lactobacillaceae	3.15453	3.04431	5.75443e-07	1.16144e-06
g__Clostridium_sensu_stricto_1	-2.02309	0.712652	5.87622e-07	1.17524e-06
g__Pseudomonas	-2.37374	2.32423	1.35438e-06	2.68435e-06
g__Falsiporphyromonas	1.00552	0.321563	1.54692e-06	3.0386e-06
g__[Eubacterium]_siraeum_group	-1.53542	0.465626	1.58352e-06	3.08296e-06
g__Anaerococcus	-2.59425	4.03046	2.21552e-06	4.27556e-06
g__Prevotellaceae_UCG-001	-2.07743	0.797959	3.10301e-06	5.93619e-06
f__Christensenellaceae	-1.1956	0.420829	7.72416e-06	1.46493e-05
g__Campylobacter	-2.17579	3.58221	9.48595e-06	1.78368e-05
g__W5053	-1.36165	0.434935	9.63318e-06	1.79602e-05
f__Microbacteriaceae	1.31518	0.532154	1.61611e-05	2.98777e-05
f__Micrococcaceae	1.49309	1.61144	1.78724e-05	3.2766e-05
g__[Eubacterium]_xylanophilum_group	-1.35179	0.417425	1.93411e-05	3.51656e-05
f__Caulobacteraceae	1.01483	0.243104	2.37316e-05	4.27947e-05
g__Anaeroglobus	1.63795	0.522013	4.57758e-05	8.18754e-05
g__Lachnospiraceae_UCG-001	-1.17339	0.30597	6.04873e-05	0.000107316
f__Barnesiellaceae	-1.13398	0.372376	8.04115e-05	0.000141524
f__Leptotrichiaceae	0.779364	0.188955	9.40408e-05	0.000164198
g__Saccharococcus	1.25617	0.484366	0.000100665	0.00017438
c__Bacteroidia	-1.26588	0.42479	0.000108588	0.000186635
g__Sphingobacterium	1.2297	0.602342	0.000129083	0.000220142
g__Prevotellaceae_NK3B31_group	-1.39019	0.353406	0.000147827	0.000250168
g__Dialister	-1.67384	2.84386	0.000165888	0.00027859
g__Gallicola	-1.28958	0.457228	0.000169841	0.000283068
f__Acetobacteraceae	1.20992	0.806175	0.00018231	0.000301565
f__Intrasporangiaceae	1.08951	0.579219	0.00021613	0.00035484
g__Mitochondria	1.19018	0.993452	0.000223212	0.000363753
g__Nissabacter	0.729042	0.110255	0.000246362	0.000398526
g__HT002	1.64293	1.37387	0.000381833	0.000613162
f__Phormidiaceae	0.685198	0.101452	0.000390611	0.000622713
f__Pasteurellaceae	-1.49903	1.40047	0.00041556	0.000657721
g__Moryella	-1.02301	0.440976	0.000774499	0.00121707
g__Meiothermus	0.967012	0.517174	0.00118138	0.00184329
g__Actinomycetaceae	-1.27691	1.0547	0.00128403	0.00197871
g__Daeguia	0.754873	0.205312	0.00128616	0.00197871
g__RF39	-1.04337	0.475704	0.00142568	0.00217813
g__P5D1-392	1.06808	0.65925	0.00155832	0.00236435
g__Isobaculum	0.955092	0.352931	0.00249267	0.00375608
g__Chryseobacterium	0.865535	0.397713	0.00264961	0.0039654
g__Rubrobacter	0.918718	0.495123	0.00277822	0.00412978
g__Rothia	0.979013	1.07018	0.00292151	0.00431365
g__Leptotrichia	1.039	0.686806	0.00296429	0.00434762
g__Acinetobacter	-1.13991	2.44306	0.00342549	0.00499078
g__Jonquetella	1.01055	0.55196	0.00558632	0.00808546
g__Mycoplasma	0.712433	0.476944	0.00613568	0.00882255
g__Niveispirillum	0.83047	0.40335	0.0064948	0.00927828
g__Corynebacteriaceae	1.34982	3.06536	0.00774323	0.0109904
g__[Eubacterium]_ruminantium_group	-0.681333	0.194567	0.00779977	0.0109997
g__Lentimicrobium	0.552494	0.13915	0.00854594	0.0119752
g__Prevotella	-1.56505	6.83944	0.00980821	0.013657
f__Bacillaceae	0.674205	0.433412	0.0105747	0.0146316
g__Bacillus	0.834802	0.506481	0.0117083	0.0160989
f__Xanthomonadaceae	0.726761	0.542083	0.0127755	0.0174572
g__Sphingomonas	0.708823	0.462514	0.0140322	0.019056
g__Deinococcus	0.706214	0.635207	0.0217318	0.0293313
g__Aeribacillus	0.407241	0.0934882	0.0236797	0.0317655
g__Megasphaera	0.993248	1.43353	0.025775	0.0343666
f__Corynebacteriaceae	-1.04633	1.43092	0.0295374	0.039146
g__Massilia	0.632882	0.626849	0.0332167	0.0437585
f__Veillonellaceae	0.654068	0.410123	0.0335544	0.0439403
g__Acholeplasma	0.300137	0.049382	0.0397239	0.0517116
g__Atopobiaceae	-0.677836	0.667488	0.043129	0.055814
g__Veillonella	-0.838	1.43094	0.0478885	0.061611
f__Burkholderiaceae	0.437781	0.133354	0.0489415	0.0625996
g__Dermabacter	0.584755	0.285619	0.0498367	0.0633761
