# Supplementary material for: Assessing the female urogenital-rectal axis microbiome: focus on endometriosis and recurrent implantation failure
Source: Reprod Biol Endocrinol. 2026 Jul 21;24:75. doi: 10.1186/s12958-026-01595-0 (PMC13390397; doi:10.1186/s12958-026-01595-0)
Supplement: Supplementary file 1 — Supplementary Material 1: Supplementary Table S1. List of taxa identified at each of the study sites. Supplementary Table S2. Pairwise PERMANOVA results evaluating beta-diversity dissimilarities between groups, with covariates included in the model. Supplementary Table S3. Differential abundance analysis between body sites. Microbial taxa with a relative abundance > 0.01% were compared between groups using metagenomeSeq, which employs a zero-inflated Gaussian model to handle sparsity and variability in microbiome count data. Supplementary Table S4. Comparisons between vagina, cervix and uterus for each patient based on Bray-Curtis distance. Supplementary Table S5. Differential abundance analysis between body sites in sensitivity analysis. Microbial taxa with a relative abundance > 0.01% were compared between groups using metagenomeSeq, which employs a zero-inflated Gaussian model to handle sparsity and variability in microbiome count data. Supplementary Table S6. Differential abundance analysis between groups (endometriosis, RIF (recurrent implantation failure), and male factor) in vagina. Microbial taxa with a relative abundance > 0.01% were compared between groups using metagenomeSeq, which employs a zero-inflated Gaussian model to handle sparsity and variability in microbiome count data. Supplementary Table S7. Differential abundance analysis between groups (endometriosis, RIF (recurrent implantation failure), and male factor) in cervix. Microbial taxa with a relative abundance > 0.01% were compared between groups using metagenomeSeq, which employs a zero-inflated Gaussian model to handle sparsity and variability in microbiome count data. Supplementary Table S8. Differential abundance analysis between groups (endometriosis, RIF (recurrent implantation failure), and male factor) in uterus. Microbial taxa with a relative abundance > 0.01% were compared between groups using metagenomeSeq, which employs a zero-inflated Gaussian model to handle sparsity and variabilit [file 12958_2026_1595_MOESM1_ESM.zip › Supplementary _Table_S2.xlsx]

## Sheet: Vagina_vs_Cervix
	Df	SumOfSqs	R2	F	Pr(>F)
group	1	0.101	0.00232	2.2686	0.052	.
BMI	1	0.162	0.00374	3.6516	0.01	**
Age	1	0.524	0.01208	11.8042	0.001	***
Antimicrobials	1	0.204	0.0047	4.5935	0.004	**
diagnosis	9	4.204	0.09697	10.5292	0.001	***
participant_id	91	33.59	0.77479	8.3204	0.001	***
Residual	103	4.569	0.1054
Total	207	43.354	1

## Sheet: Vagina_vs_Uterus
	Df	SumOfSqs	R2	F	Pr(>F)
group	1	5.056	0.09155	37.6112	0.001	***
BMI	1	0.324	0.00587	2.4124	0.035	*
Age	1	0.422	0.00765	3.1426	0.007	**
Antimicrobials	1	0.206	0.00373	1.5303	0.152
diagnosis	9	3.97	0.07188	3.2812	0.001	***
participant_id	91	31.4	0.5686	2.5669	0.001	***
Residual	103	13.846	0.25072
Total	207	55.223	1

## Sheet: Vagina_vs_Urine
	Df	SumOfSqs	R2	F	Pr(>F)
group	1	2.14	0.0407	14.1359	0.001	***
BMI	1	0.128	0.00243	0.8444	0.495
Age	1	0.382	0.00726	2.5223	0.031	*
Antimicrobials	1	0.225	0.00429	1.4892	0.166
diagnosis	9	3.833	0.07289	2.8132	0.001	***
participant_id	91	30.285	0.5759	2.1982	0.001	***
Residual	103	15.594	0.29653
Total	207	52.588	1

## Sheet: Vagina_vs_Rectum
	Df	SumOfSqs	R2	F	Pr(>F)
group	1	25.503	0.35419	119.322	0.001	***
BMI	1	0.096	0.00133	0.4483	0.888
Age	1	0.385	0.00535	1.8025	0.09	.
Antimicrobials	1	0.358	0.00497	1.6759	0.11
diagnosis	9	2.561	0.03557	1.3315	0.089	.
participant_id	91	21.085	0.29283	1.0841	0.185
Residual	103	22.014	0.30574
Total	207	72.002	1

## Sheet: Cervix_vs_Uterus
	Df	SumOfSqs	R2	F	Pr(>F)
group	1	5	0.09292	38.7577	0.001	***
BMI	1	0.299	0.00555	2.3156	0.044	*
Age	1	0.254	0.00471	1.9663	0.074	.
Antimicrobials	1	0.263	0.00488	2.0351	0.087	.
diagnosis	9	3.748	0.06966	3.2285	0.001	***
participant_id	91	30.96	0.57534	2.6372	0.001	***
Residual	103	13.288	0.24693
Total	207	53.811	1

## Sheet: Cervix_vs_Urine
	Df	SumOfSqs	R2	F	Pr(>F)
group	1	2.42	0.04698	16.33	0.001	***
BMI	1	0.137	0.00266	0.9236	0.44
Age	1	0.261	0.00506	1.758	0.101
Antimicrobials	1	0.259	0.00502	1.7453	0.088	.
diagnosis	9	3.314	0.06434	2.4849	0.001	***
participant_id	91	29.857	0.57961	2.2139	0.001	***
Residual	103	15.264	0.29633
Total	207	51.511	1

## Sheet: Cervix_vs_Rectum
	Df	SumOfSqs	R2	F	Pr(>F)
group	1	25.818	0.36384	121.472	0.001	***
BMI	1	0.132	0.00187	0.6228	0.669
Age	1	0.362	0.0051	1.702	0.118
Antimicrobials	1	0.413	0.00583	1.9453	0.075	.
diagnosis	9	2.128	0.02999	1.1127	0.304
participant_id	91	20.215	0.28487	1.0452	0.294
Residual	103	21.892	0.30851
Total	207	70.962	1

## Sheet: Uterus_vs_Urine
	Df	SumOfSqs	R2	F	Pr(>F)
group	1	3.609	0.06054	18.4854	0.001	***
BMI	1	0.222	0.00373	1.1393	0.287
Age	1	0.244	0.00409	1.2477	0.213
Antimicrobials	1	0.242	0.00406	1.2399	0.224
diagnosis	9	3.659	0.06137	2.082	0.001	***
participant_id	91	31.527	0.52885	1.7744	0.001	***
Residual	103	20.111	0.33735
Total	207	59.615	1

## Sheet: Uterus_vs_Rectum
	Df	SumOfSqs	R2	F	Pr(>F)
group	1	19.886	0.27641	82.0477	0.001	***
BMI	1	0.208	0.00289	0.8584	0.534
Age	1	0.265	0.00368	1.0927	0.298
Antimicrobials	1	0.377	0.00524	1.5567	0.141
diagnosis	9	2.652	0.03686	1.2155	0.11
participant_id	91	23.591	0.32791	1.0696	0.185
Residual	103	24.964	0.347
Total	207	71.944	1

## Sheet: Urine_vs_Rectum
Df	SumOfSqs	R2	F	Pr(>F)
group	1	18.244	0.25848	77.7821	0.001	***
BMI	1	0.153	0.00217	0.6527	0.712
Age	1	0.349	0.00495	1.4897	0.134
Antimicrobials	1	0.357	0.00505	1.5209	0.135
diagnosis	9	2.697	0.03821	1.2776	0.072	.
participant_id	91	24.623	0.34886	1.1536	0.037	*
Residual	103	24.159	0.34228
Total	207	70.581	1
